# Supplementary material for: N′-(4-Diethyl­amino-2-hy­droxy­benzyl­idene)-4-methyl­benzohydrazide
Source: Acta Crystallogr Sect E Struct Rep Online. 2012 Mar 17;68(Pt 4):o1078. doi: 10.1107/S1600536812010690 (PMC3344033; doi:10.1107/S1600536812010690)
Supplement: Supplementary file 1 [file e-68-o1078-sup1.cif]

##############################################################################
#                                                                            #
# This CIF contains the data in a paper accepted for publication in          #
# Acta Crystallographica Section E. It conforms to the requirements of       #
# Notes for Authors for Acta Crystallographica Section E, and has been       #
# peer reviewed under the auspices of the IUCr Commission on Journals.       #
#                                                                            #
# Full details of the Crystallographic Information File format               #
# are given in the paper "The Crystallographic Information File (CIF):       #
# a New Standard Archive File for Crystallography" by S. R. Hall, F. H.      #
# Allen and I. D. Brown [Acta Cryst. (1991), A47, 655-685].                  #
#                                                                            #
# The current version of the core CIF dictionary is obtainable from          #
# ftp://ftp.iucr.org/pub/cif_core.dic.                                       #
#                                                                            #
# Software is freely available for graphical display of the structure(s)     #
# in this CIF. For information consult the CIF software page                 #
# http://www.iucr.org/resources/cif/software.                                #
#                                                                            #
# This file may be used for bona fide research purposes within the           #
# scientific community so long as proper attribution is given to the journal # 
# article from which it was obtained.                                        #
#                                                                            #
##############################################################################
data_global
_audit_creation_method     'form.cif (version 2.0)'
_journal_data_validation_number     ?
_journal_date_recd_electronic     2012-03-05
_journal_date_accepted     2012-03-11
_journal_name_full     'Acta Crystallographica, Section E'
_journal_year     2012
_journal_volume     68
_journal_issue      4
_journal_page_first     o1078
_journal_page_last     o1078
_journal_paper_category     QO
_journal_paper_doi     10.1107/S1600536812010690
_journal_coeditor_code     SJ5209
_publ_contact_author_name     'Zhao-Fu Zhu'
_publ_contact_author_address
;
Department of Chemistry
Hebei Normal University of Science and Technology
Qinhuangdao 066600
People's Republic of China
;
_publ_contact_author_email     zhaofu_zhu@163.com
_publ_section_title
;
<i>N</i>'-(4-Diethylamino-2-hydroxybenzylidene)-4-methylbenzohydrazide
;
loop_
    _publ_author_name
    _publ_author_address
    'Xi-Hai Shen'
;
Department of Chemistry
Hebei Normal University of Science and Technology
Qinhuangdao 066600
People's Republic of China
;
    'Li-Juen Shao'
;
Department of Chemistry
Hebei Normal University of Science and Technology
Qinhuangdao 066600
People's Republic of China
;
    'Zhao-Fu Zhu'
;
Department of Chemistry
Hebei Normal University of Science and Technology
Qinhuangdao 066600
People's Republic of China
;
    'Li-Xue Zhu'
;
Department of Chemistry
Hebei Normal University of Science and Technology
Qinhuangdao 066600
People's Republic of China
;
data_I
_audit_creation_method     SHELXL-97
_chemical_name_systematic
;
<i>N</i>'-(4-Diethylamino-2-hydroxybenzylidene)-4-methylbenzohydrazide
;
_chemical_name_common     ?
_chemical_formula_moiety     'C19 H23 N3 O2'
_chemical_formula_sum     'C19 H23 N3 O2'
_chemical_formula_iupac     'C19 H23 N3 O2'
_chemical_formula_weight     325.40
_chemical_melting_point     ?
_symmetry_cell_setting     triclinic
_symmetry_space_group_name_H-M     'P -1'
_symmetry_space_group_name_Hall     '-P 1'
loop_
    _symmetry_equiv_pos_as_xyz
    'x, y, z'
    '-x, -y, -z'
_cell_length_a     9.923(2)
_cell_length_b     11.963(2)
_cell_length_c     15.827(2)
_cell_angle_alpha     95.269(2)
_cell_angle_beta     98.932(2)
_cell_angle_gamma     103.691(2)
_cell_volume     1787.0(5)
_cell_formula_units_Z     4
_cell_measurement_reflns_used     358
_cell_measurement_theta_min     2.3
_cell_measurement_theta_max     23.7
_cell_measurement_temperature     298(2)
_exptl_crystal_description     block
_exptl_crystal_colour     colorless
_exptl_crystal_size_max     0.13
_exptl_crystal_size_mid     0.10
_exptl_crystal_size_min     0.08
_exptl_crystal_density_diffrn     1.209
_exptl_crystal_density_meas     ?
_exptl_crystal_density_method     'not measured'
_exptl_crystal_F_000     696
_exptl_absorpt_coefficient_mu     0.080
_exptl_absorpt_correction_type     multi-scan
_exptl_absorpt_process_details     '(SADABS; Bruker, 2001)'
_exptl_absorpt_correction_T_min     0.9897
_exptl_absorpt_correction_T_max     0.9936
_exptl_special_details     ?
_diffrn_ambient_temperature     298(2)
_diffrn_radiation_type     MoK\a
_diffrn_radiation_wavelength     0.71073
_diffrn_radiation_source     'fine-focus sealed tube'
_diffrn_radiation_monochromator     graphite
_diffrn_measurement_device_type     'Bruker SMART CCD area-detector'
_diffrn_measurement_method     '\w scans'
_diffrn_detector_area_resol_mean     ?
_diffrn_reflns_number     13230
_diffrn_reflns_av_R_equivalents     0.1367
_diffrn_reflns_av_sigmaI/netI     0.2964
_diffrn_reflns_theta_min     1.31
_diffrn_reflns_theta_max     25.50
_diffrn_reflns_theta_full     25.50
_diffrn_measured_fraction_theta_max     0.981
_diffrn_measured_fraction_theta_full     0.981
_diffrn_reflns_limit_h_min     -12
_diffrn_reflns_limit_h_max     12
_diffrn_reflns_limit_k_min     -14
_diffrn_reflns_limit_k_max     14
_diffrn_reflns_limit_l_min     -19
_diffrn_reflns_limit_l_max     19
_diffrn_standards_number     0
_diffrn_standards_interval_count     ?
_diffrn_standards_interval_time     ?
_diffrn_standards_decay_%     ?
_refine_special_details
;
 Refinement of F^2^ against ALL reflections.  The weighted R-factor wR and
 goodness of fit S are based on F^2^, conventional R-factors R are based
 on F, with F set to zero for negative F^2^. The threshold expression of
 F^2^ > 2sigma(F^2^) is used only for calculating R-factors(gt) etc. and is
 not relevant to the choice of reflections for refinement.  R-factors based
 on F^2^ are statistically about twice as large as those based on F, and R-
 factors based on ALL data will be even larger.
;
_reflns_number_total     6512
_reflns_number_gt     1651
_reflns_threshold_expression     I>2\s(I)
_refine_ls_structure_factor_coef     Fsqd
_refine_ls_matrix_type     full
_refine_ls_R_factor_all     0.3024
_refine_ls_R_factor_gt     0.0864
_refine_ls_wR_factor_gt     0.1657
_refine_ls_wR_factor_ref     0.2446
_refine_ls_goodness_of_fit_ref     0.848
_refine_ls_restrained_S_all     0.863
_refine_ls_number_reflns     6512
_refine_ls_number_parameters     449
_refine_ls_number_restraints     7
_refine_ls_hydrogen_treatment     mixed
_refine_ls_weighting_scheme     calc
_refine_ls_weighting_details
                 'calc w=1/[\s^2^(Fo^2^)+(0.0734P)^2^] where P=(Fo^2^+2Fc^2^)/3'
_atom_sites_solution_hydrogens     geom
_atom_sites_solution_primary     direct
_atom_sites_solution_secondary     difmap
_refine_ls_shift/su_max     0.002
_refine_ls_shift/su_mean     0.000
_refine_diff_density_max     0.354
_refine_diff_density_min     -0.301
_refine_ls_extinction_method     none
_refine_ls_extinction_coef     ?
loop_
    _atom_type_symbol
    _atom_type_description
    _atom_type_scat_dispersion_real
    _atom_type_scat_dispersion_imag
    _atom_type_scat_source
    'C' 'C' 0.0033 0.0016
                         'International Tables Vol C Tables 4.2.6.8 and 6.1.1.4'
    'H' 'H' 0.0000 0.0000
                         'International Tables Vol C Tables 4.2.6.8 and 6.1.1.4'
    'N' 'N' 0.0061 0.0033
                         'International Tables Vol C Tables 4.2.6.8 and 6.1.1.4'
    'O' 'O' 0.0106 0.0060
                         'International Tables Vol C Tables 4.2.6.8 and 6.1.1.4'
_computing_data_collection     'SMART (Bruker, 2007)'
_computing_cell_refinement     'SAINT (Bruker, 2007)'
_computing_data_reduction     'SAINT (Bruker, 2007)'
_computing_structure_solution     'SHELXTL (Sheldrick, 2008)'
_computing_structure_refinement     'SHELXTL (Sheldrick, 2008)'
_computing_molecular_graphics     'SHELXTL (Sheldrick, 2008)'
_computing_publication_material     'SHELXTL (Sheldrick, 2008)'
loop_
    _atom_site_type_symbol
    _atom_site_label
    _atom_site_fract_x
    _atom_site_fract_y
    _atom_site_fract_z
    _atom_site_U_iso_or_equiv
    _atom_site_adp_type
    _atom_site_calc_flag
    _atom_site_refinement_flags
    _atom_site_occupancy
    _atom_site_symmetry_multiplicity
    _atom_site_disorder_assembly
    _atom_site_disorder_group
    N N1 0.9155(5) 0.6833(5) 0.8899(4) 0.0555(16) Uani d . 1 1 . .
    N N2 0.9803(6) 0.7347(5) 0.9734(4) 0.0548(16) Uani d D 1 1 . .
    N N3 0.7708(8) 0.4048(6) 0.5086(4) 0.091(3) Uani d D 1 1 . .
    N N4 0.4397(6) 0.6246(5) 0.9527(3) 0.0497(15) Uani d D 1 1 . .
    N N5 0.4905(5) 0.7327(5) 1.0014(4) 0.0465(14) Uani d D 1 1 . .
    N N6 0.3516(6) 0.1601(5) 0.6941(4) 0.0610(17) Uani d . 1 1 . .
    O O1 0.7408(5) 0.6651(4) 0.7424(3) 0.0652(14) Uani d . 1 1 . .
    H H1 0.7676 0.6823 0.7947 0.098 Uiso calc R 1 1 . .
    O O2 0.7941(5) 0.8102(4) 0.9873(3) 0.0597(14) Uani d . 1 1 . .
    O O3 0.2415(5) 0.4445(4) 0.8802(3) 0.0631(14) Uani d D 1 1 . .
    O O4 0.2712(5) 0.7437(4) 1.0126(3) 0.0649(15) Uani d . 1 1 . .
    C C1 0.9216(7) 0.5602(6) 0.7634(4) 0.0473(18) Uani d . 1 1 . .
    C C2 0.8067(8) 0.5856(6) 0.7119(4) 0.0526(19) Uani d . 1 1 . .
    C C3 0.7584(7) 0.5351(6) 0.6274(5) 0.059(2) Uani d . 1 1 . .
    H H3A 0.6860 0.5570 0.5937 0.071 Uiso calc R 1 1 . .
    C C4 0.8177(8) 0.4515(6) 0.5924(5) 0.063(2) Uani d . 1 1 . .
    C C5 0.9315(8) 0.4241(6) 0.6437(4) 0.066(2) Uani d . 1 1 . .
    H H5A 0.9735 0.3692 0.6213 0.080 Uiso calc R 1 1 . .
    C C6 0.9797(7) 0.4776(6) 0.7254(5) 0.059(2) Uani d . 1 1 . .
    H H6 1.0554 0.4584 0.7579 0.071 Uiso calc R 1 1 . .
    C C7 0.9772(7) 0.6152(6) 0.8517(4) 0.0527(19) Uani d . 1 1 . .
    H H7 1.0588 0.6011 0.8813 0.063 Uiso calc R 1 1 . .
    C C8 0.9117(8) 0.8019(6) 1.0165(4) 0.0504(19) Uani d . 1 1 . .
    C C9 0.9927(7) 0.8600(6) 1.1021(4) 0.0480(18) Uani d . 1 1 . .
    C C10 0.9922(7) 0.9737(6) 1.1256(5) 0.056(2) Uani d . 1 1 . .
    H H10 0.9404 1.0101 1.0881 0.068 Uiso calc R 1 1 . .
    C C11 1.0673(8) 1.0348(6) 1.2039(5) 0.065(2) Uani d . 1 1 . .
    H H11 1.0656 1.1116 1.2180 0.078 Uiso calc R 1 1 . .
    C C12 1.1440(8) 0.9839(8) 1.2609(5) 0.073(2) Uani d . 1 1 . .
    C C13 1.1380(8) 0.8669(7) 1.2397(5) 0.069(2) Uani d . 1 1 . .
    H H13 1.1831 0.8284 1.2790 0.083 Uiso calc R 1 1 . .
    C C14 1.0655(7) 0.8080(6) 1.1605(5) 0.062(2) Uani d . 1 1 . .
    H H14 1.0660 0.7309 1.1465 0.075 Uiso calc R 1 1 . .
    C C15 1.2289(8) 1.0512(6) 1.3466(4) 0.094(3) Uani d . 1 1 . .
    H H15A 1.3126 1.1038 1.3366 0.141 Uiso calc R 1 1 . .
    H H15B 1.2548 0.9979 1.3839 0.141 Uiso calc R 1 1 . .
    H H15C 1.1728 1.0943 1.3732 0.141 Uiso calc R 1 1 . .
    C C16 0.8588(10) 0.3486(8) 0.4632(6) 0.151(5) Uani d D 1 1 . .
    H H16A 0.8486 0.3637 0.4037 0.182 Uiso calc R 1 1 . .
    H H16B 0.9571 0.3788 0.4903 0.182 Uiso calc R 1 1 . .
    C C17 0.8153(10) 0.2270(8) 0.4666(6) 0.135(4) Uani d D 1 1 . .
    H H17A 0.8250 0.2130 0.5257 0.202 Uiso calc R 1 1 . .
    H H17B 0.8732 0.1884 0.4376 0.202 Uiso calc R 1 1 . .
    H H17C 0.7185 0.1977 0.4387 0.202 Uiso calc R 1 1 . .
    C C18 0.6394(8) 0.4169(7) 0.4535(5) 0.078(2) Uani d . 1 1 . .
    H H18A 0.5719 0.4274 0.4898 0.094 Uiso calc R 1 1 . .
    H H18B 0.5976 0.3462 0.4136 0.094 Uiso calc R 1 1 . .
    C C19 0.6687(9) 0.5177(7) 0.4035(5) 0.110(3) Uani d . 1 1 . .
    H H19A 0.7166 0.5870 0.4425 0.166 Uiso calc R 1 1 . .
    H H19B 0.5814 0.5272 0.3732 0.166 Uiso calc R 1 1 . .
    H H19C 0.7271 0.5035 0.3628 0.166 Uiso calc R 1 1 . .
    C C20 0.4824(8) 0.4717(6) 0.8644(4) 0.0478(18) Uani d . 1 1 . .
    C C21 0.3419(8) 0.4062(6) 0.8446(4) 0.0521(19) Uani d . 1 1 . .
    C C22 0.2982(7) 0.3076(6) 0.7870(4) 0.0521(19) Uani d . 1 1 . .
    H H22 0.2025 0.2706 0.7721 0.063 Uiso calc R 1 1 . .
    C C23 0.3943(8) 0.2620(6) 0.7503(4) 0.056(2) Uani d . 1 1 . .
    C C24 0.5391(7) 0.3225(6) 0.7723(4) 0.0548(19) Uani d . 1 1 . .
    H H24 0.6070 0.2936 0.7496 0.066 Uiso calc R 1 1 . .
    C C25 0.5766(7) 0.4243(5) 0.8276(4) 0.0525(19) Uani d . 1 1 . .
    H H25 0.6716 0.4638 0.8411 0.063 Uiso calc R 1 1 . .
    C C26 0.5295(7) 0.5816(6) 0.9197(4) 0.0465(18) Uani d . 1 1 . .
    H H26 0.6246 0.6210 0.9313 0.056 Uiso calc R 1 1 . .
    C C27 0.3997(8) 0.7875(6) 1.0303(4) 0.0487(18) Uani d . 1 1 . .
    C C28 0.4626(7) 0.9045(6) 1.0813(4) 0.0440(17) Uani d . 1 1 . .
    C C29 0.6076(8) 0.9461(6) 1.1139(4) 0.060(2) Uani d . 1 1 . .
    H H29 0.6682 0.8997 1.1042 0.072 Uiso calc R 1 1 . .
    C C30 0.6610(8) 1.0558(6) 1.1605(4) 0.063(2) Uani d . 1 1 . .
    H H30 0.7575 1.0828 1.1813 0.075 Uiso calc R 1 1 . .
    C C31 0.5727(9) 1.1254(6) 1.1764(4) 0.057(2) Uani d . 1 1 . .
    C C32 0.4292(9) 1.0833(6) 1.1442(5) 0.063(2) Uani d . 1 1 . .
    H H32 0.3675 1.1287 1.1541 0.076 Uiso calc R 1 1 . .
    C C33 0.3786(7) 0.9747(6) 1.0976(4) 0.0529(19) Uani d . 1 1 . .
    H H33 0.2822 0.9482 1.0764 0.063 Uiso calc R 1 1 . .
    C C34 0.6319(8) 1.2448(6) 1.2281(4) 0.087(3) Uani d . 1 1 . .
    H H34A 0.6889 1.2944 1.1957 0.130 Uiso calc R 1 1 . .
    H H34B 0.6885 1.2388 1.2816 0.130 Uiso calc R 1 1 . .
    H H34C 0.5557 1.2770 1.2397 0.130 Uiso calc R 1 1 . .
    C C35 0.2048(8) 0.0962(6) 0.6689(5) 0.076(2) Uani d . 1 1 . .
    H H35A 0.1586 0.1014 0.7183 0.091 Uiso calc R 1 1 . .
    H H35B 0.2002 0.0150 0.6528 0.091 Uiso calc R 1 1 . .
    C C36 0.1260(9) 0.1388(8) 0.5955(5) 0.118(3) Uani d . 1 1 . .
    H H36A 0.1224 0.2170 0.6127 0.177 Uiso calc R 1 1 . .
    H H36B 0.0317 0.0898 0.5796 0.177 Uiso calc R 1 1 . .
    H H36C 0.1731 0.1370 0.5470 0.177 Uiso calc R 1 1 . .
    C C37 0.4532(8) 0.1073(6) 0.6589(5) 0.080(2) Uani d . 1 1 . .
    H H37A 0.4124 0.0243 0.6448 0.096 Uiso calc R 1 1 . .
    H H37B 0.5367 0.1193 0.7030 0.096 Uiso calc R 1 1 . .
    C C38 0.4959(9) 0.1541(8) 0.5807(5) 0.122(4) Uani d . 1 1 . .
    H H38A 0.4136 0.1455 0.5373 0.183 Uiso calc R 1 1 . .
    H H38B 0.5576 0.1122 0.5590 0.183 Uiso calc R 1 1 . .
    H H38C 0.5443 0.2348 0.5952 0.183 Uiso calc R 1 1 . .
    H H2 1.068(3) 0.726(5) 0.988(4) 0.080 Uiso d D 1 1 . .
    H H5 0.580(2) 0.773(5) 1.003(4) 0.080 Uiso d D 1 1 . .
    H H3 0.2612(18) 0.512(2) 0.909(4) 0.080 Uiso d D 1 1 . .
loop_
    _atom_site_aniso_label
    _atom_site_aniso_U_11
    _atom_site_aniso_U_22
    _atom_site_aniso_U_33
    _atom_site_aniso_U_12
    _atom_site_aniso_U_13
    _atom_site_aniso_U_23
    N1 0.044(4) 0.066(4) 0.054(4) 0.018(3) 0.005(3) -0.003(3)
    N2 0.036(4) 0.067(4) 0.056(4) 0.016(3) -0.002(3) -0.012(3)
    N3 0.092(6) 0.135(7) 0.063(5) 0.074(5) 0.010(5) -0.019(5)
    N4 0.054(4) 0.041(4) 0.050(4) 0.011(3) -0.002(3) 0.007(3)
    N5 0.040(4) 0.052(4) 0.049(4) 0.009(3) 0.012(3) 0.012(3)
    N6 0.053(4) 0.066(4) 0.063(4) 0.013(4) 0.019(4) -0.003(3)
    O1 0.065(4) 0.071(3) 0.061(3) 0.032(3) 0.005(3) -0.010(3)
    O2 0.036(3) 0.076(3) 0.064(3) 0.016(3) 0.005(3) -0.006(3)
    O3 0.051(3) 0.061(3) 0.072(4) 0.011(3) 0.010(3) -0.007(3)
    O4 0.035(3) 0.077(4) 0.077(4) 0.013(3) 0.005(3) -0.009(3)
    C1 0.045(5) 0.060(5) 0.038(4) 0.016(4) 0.008(4) -0.003(4)
    C2 0.058(5) 0.053(5) 0.046(5) 0.008(4) 0.017(4) 0.003(4)
    C3 0.054(5) 0.066(5) 0.058(5) 0.022(4) 0.003(4) 0.012(4)
    C4 0.070(6) 0.070(6) 0.040(5) 0.015(5) 0.001(4) -0.008(4)
    C5 0.070(6) 0.091(6) 0.041(5) 0.032(5) 0.003(4) -0.003(4)
    C6 0.044(5) 0.080(5) 0.059(5) 0.031(4) 0.005(4) 0.008(4)
    C7 0.040(5) 0.068(5) 0.054(5) 0.018(4) 0.011(4) 0.008(4)
    C8 0.051(5) 0.046(5) 0.053(5) 0.008(4) 0.009(4) 0.011(4)
    C9 0.028(4) 0.069(5) 0.042(4) 0.005(4) 0.008(4) -0.004(4)
    C10 0.049(5) 0.059(5) 0.065(5) 0.019(4) 0.017(4) 0.004(4)
    C11 0.067(6) 0.054(5) 0.063(5) -0.001(4) 0.021(5) -0.016(5)
    C12 0.055(6) 0.095(7) 0.051(5) 0.000(5) 0.002(4) -0.009(5)
    C13 0.061(6) 0.086(6) 0.059(6) 0.019(5) 0.005(5) 0.008(5)
    C14 0.048(5) 0.076(6) 0.063(5) 0.018(4) 0.012(4) 0.003(5)
    C15 0.091(7) 0.114(7) 0.056(5) 0.005(6) 0.001(5) -0.012(5)
    C16 0.188(13) 0.106(9) 0.091(8) -0.036(9) -0.081(8) 0.031(7)
    C17 0.149(10) 0.135(9) 0.109(8) 0.034(8) -0.008(7) 0.016(7)
    C18 0.069(6) 0.100(7) 0.063(5) 0.033(5) 0.000(5) -0.007(5)
    C19 0.111(8) 0.144(9) 0.095(7) 0.048(7) 0.035(6) 0.045(7)
    C20 0.046(5) 0.047(5) 0.050(5) 0.008(4) 0.015(4) 0.006(4)
    C21 0.060(6) 0.067(5) 0.046(5) 0.034(5) 0.024(4) 0.019(4)
    C22 0.046(5) 0.049(5) 0.054(5) 0.006(4) 0.003(4) -0.003(4)
    C23 0.062(6) 0.053(5) 0.052(5) 0.015(5) 0.013(4) 0.001(4)
    C24 0.046(5) 0.054(5) 0.065(5) 0.013(4) 0.019(4) -0.002(4)
    C25 0.058(5) 0.050(5) 0.043(4) 0.004(4) 0.006(4) 0.005(4)
    C26 0.042(5) 0.060(5) 0.041(4) 0.014(4) 0.008(4) 0.016(4)
    C27 0.057(5) 0.058(5) 0.037(4) 0.020(5) 0.012(4) 0.013(4)
    C28 0.035(5) 0.050(5) 0.042(4) 0.007(4) -0.001(4) 0.007(4)
    C29 0.054(6) 0.067(5) 0.060(5) 0.028(4) 0.003(4) -0.008(4)
    C30 0.054(5) 0.078(6) 0.050(5) 0.014(5) 0.004(4) -0.002(4)
    C31 0.083(6) 0.049(5) 0.037(4) 0.021(5) 0.012(5) -0.005(4)
    C32 0.063(6) 0.058(5) 0.076(6) 0.028(5) 0.022(5) 0.001(4)
    C33 0.029(4) 0.061(5) 0.063(5) 0.003(4) 0.004(4) 0.012(4)
    C34 0.110(7) 0.073(6) 0.064(5) 0.018(5) -0.007(5) -0.009(5)
    C35 0.059(6) 0.069(6) 0.080(6) -0.013(5) 0.009(5) -0.009(5)
    C36 0.086(7) 0.169(10) 0.078(6) 0.013(7) -0.016(6) 0.015(7)
    C37 0.076(6) 0.062(5) 0.088(6) 0.005(5) 0.005(5) -0.016(5)
    C38 0.115(8) 0.192(10) 0.067(6) 0.045(7) 0.038(6) 0.007(7)
_geom_special_details
;
 All esds (except the esd in the dihedral angle between two l.s. planes)
 are estimated using the full covariance matrix.  The cell esds are taken
 into account individually in the estimation of esds in distances, angles
 and torsion angles; correlations between esds in cell parameters are only
 used when they are defined by crystal symmetry.  An approximate (isotropic)
 treatment of cell esds is used for estimating esds involving l.s. planes.
;
loop_
    _geom_bond_atom_site_label_1
    _geom_bond_atom_site_label_2
    _geom_bond_site_symmetry_2
    _geom_bond_distance
    _geom_bond_publ_flag
    N1 C7 . 1.290(7) ?
    N1 N2 . 1.392(7) ?
    N2 C8 . 1.371(8) ?
    N2 H2 . 0.898(11) ?
    N3 C4 . 1.355(8) ?
    N3 C16 . 1.455(8) ?
    N3 C18 . 1.497(8) ?
    N4 C26 . 1.282(7) ?
    N4 N5 . 1.382(7) ?
    N5 C27 . 1.342(8) ?
    N5 H5 . 0.901(11) ?
    N6 C23 . 1.378(7) ?
    N6 C35 . 1.449(8) ?
    N6 C37 . 1.461(8) ?
    O1 C2 . 1.369(7) ?
    O1 H1 . 0.8200 ?
    O2 C8 . 1.217(7) ?
    O3 C21 . 1.365(7) ?
    O3 H3 . 0.847(10) ?
    O4 C27 . 1.235(7) ?
    C1 C6 . 1.392(8) ?
    C1 C2 . 1.406(8) ?
    C1 C7 . 1.453(8) ?
    C2 C3 . 1.379(8) ?
    C3 C4 . 1.389(8) ?
    C3 H3A . 0.9300 ?
    C4 C5 . 1.407(8) ?
    C5 C6 . 1.350(8) ?
    C5 H5A . 0.9300 ?
    C6 H6 . 0.9300 ?
    C7 H7 . 0.9300 ?
    C8 C9 . 1.479(8) ?
    C9 C14 . 1.369(8) ?
    C9 C10 . 1.378(8) ?
    C10 C11 . 1.385(8) ?
    C10 H10 . 0.9300 ?
    C11 C12 . 1.368(9) ?
    C11 H11 . 0.9300 ?
    C12 C13 . 1.394(9) ?
    C12 C15 . 1.523(9) ?
    C13 C14 . 1.379(8) ?
    C13 H13 . 0.9300 ?
    C14 H14 . 0.9300 ?
    C15 H15A . 0.9600 ?
    C15 H15B . 0.9600 ?
    C15 H15C . 0.9600 ?
    C16 C17 . 1.424(7) ?
    C16 H16A . 0.9700 ?
    C16 H16B . 0.9700 ?
    C17 H17A . 0.9600 ?
    C17 H17B . 0.9600 ?
    C17 H17C . 0.9600 ?
    C18 C19 . 1.498(9) ?
    C18 H18A . 0.9700 ?
    C18 H18B . 0.9700 ?
    C19 H19A . 0.9600 ?
    C19 H19B . 0.9600 ?
    C19 H19C . 0.9600 ?
    C20 C25 . 1.375(8) ?
    C20 C21 . 1.400(8) ?
    C20 C26 . 1.444(8) ?
    C21 C22 . 1.359(8) ?
    C22 C23 . 1.380(8) ?
    C22 H22 . 0.9300 ?
    C23 C24 . 1.420(8) ?
    C24 C25 . 1.371(8) ?
    C24 H24 . 0.9300 ?
    C25 H25 . 0.9300 ?
    C26 H26 . 0.9300 ?
    C27 C28 . 1.492(8) ?
    C28 C33 . 1.351(8) ?
    C28 C29 . 1.402(8) ?
    C29 C30 . 1.385(8) ?
    C29 H29 . 0.9300 ?
    C30 C31 . 1.379(8) ?
    C30 H30 . 0.9300 ?
    C31 C32 . 1.389(9) ?
    C31 C34 . 1.515(8) ?
    C32 C33 . 1.372(8) ?
    C32 H32 . 0.9300 ?
    C33 H33 . 0.9300 ?
    C34 H34A . 0.9600 ?
    C34 H34B . 0.9600 ?
    C34 H34C . 0.9600 ?
    C35 C36 . 1.497(9) ?
    C35 H35A . 0.9700 ?
    C35 H35B . 0.9700 ?
    C36 H36A . 0.9600 ?
    C36 H36B . 0.9600 ?
    C36 H36C . 0.9600 ?
    C37 C38 . 1.485(9) ?
    C37 H37A . 0.9700 ?
    C37 H37B . 0.9700 ?
    C38 H38A . 0.9600 ?
    C38 H38B . 0.9600 ?
    C38 H38C . 0.9600 ?
loop_
    _geom_angle_atom_site_label_1
    _geom_angle_atom_site_label_2
    _geom_angle_atom_site_label_3
    _geom_angle_site_symmetry_1
    _geom_angle_site_symmetry_3
    _geom_angle
    _geom_angle_publ_flag
    C7 N1 N2 . . 116.5(5) ?
    C8 N2 N1 . . 117.1(5) ?
    C8 N2 H2 . . 129(4) ?
    N1 N2 H2 . . 113(4) ?
    C4 N3 C16 . . 119.6(7) ?
    C4 N3 C18 . . 125.1(6) ?
    C16 N3 C18 . . 114.9(7) ?
    C26 N4 N5 . . 116.8(6) ?
    C27 N5 N4 . . 119.6(6) ?
    C27 N5 H5 . . 119(4) ?
    N4 N5 H5 . . 120(4) ?
    C23 N6 C35 . . 122.5(6) ?
    C23 N6 C37 . . 121.6(6) ?
    C35 N6 C37 . . 115.9(6) ?
    C2 O1 H1 . . 109.5 ?
    C21 O3 H3 . . 120.6(17) ?
    C6 C1 C2 . . 116.3(6) ?
    C6 C1 C7 . . 121.0(7) ?
    C2 C1 C7 . . 122.7(6) ?
    O1 C2 C3 . . 116.7(7) ?
    O1 C2 C1 . . 121.5(6) ?
    C3 C2 C1 . . 121.7(7) ?
    C2 C3 C4 . . 120.1(7) ?
    C2 C3 H3A . . 120.0 ?
    C4 C3 H3A . . 120.0 ?
    N3 C4 C3 . . 119.2(7) ?
    N3 C4 C5 . . 122.1(7) ?
    C3 C4 C5 . . 118.6(7) ?
    C6 C5 C4 . . 120.0(7) ?
    C6 C5 H5A . . 120.0 ?
    C4 C5 H5A . . 120.0 ?
    C5 C6 C1 . . 123.1(7) ?
    C5 C6 H6 . . 118.4 ?
    C1 C6 H6 . . 118.4 ?
    N1 C7 C1 . . 121.2(6) ?
    N1 C7 H7 . . 119.4 ?
    C1 C7 H7 . . 119.4 ?
    O2 C8 N2 . . 122.7(7) ?
    O2 C8 C9 . . 123.8(7) ?
    N2 C8 C9 . . 113.5(6) ?
    C14 C9 C10 . . 117.6(7) ?
    C14 C9 C8 . . 124.7(7) ?
    C10 C9 C8 . . 117.7(7) ?
    C9 C10 C11 . . 121.3(7) ?
    C9 C10 H10 . . 119.3 ?
    C11 C10 H10 . . 119.3 ?
    C12 C11 C10 . . 121.0(7) ?
    C12 C11 H11 . . 119.5 ?
    C10 C11 H11 . . 119.5 ?
    C11 C12 C13 . . 117.9(7) ?
    C11 C12 C15 . . 121.3(8) ?
    C13 C12 C15 . . 120.8(8) ?
    C14 C13 C12 . . 120.3(7) ?
    C14 C13 H13 . . 119.8 ?
    C12 C13 H13 . . 119.8 ?
    C9 C14 C13 . . 121.7(7) ?
    C9 C14 H14 . . 119.1 ?
    C13 C14 H14 . . 119.1 ?
    C12 C15 H15A . . 109.5 ?
    C12 C15 H15B . . 109.5 ?
    H15A C15 H15B . . 109.5 ?
    C12 C15 H15C . . 109.5 ?
    H15A C15 H15C . . 109.5 ?
    H15B C15 H15C . . 109.5 ?
    C17 C16 N3 . . 108.2(8) ?
    C17 C16 H16A . . 110.1 ?
    N3 C16 H16A . . 110.1 ?
    C17 C16 H16B . . 110.1 ?
    N3 C16 H16B . . 110.1 ?
    H16A C16 H16B . . 108.4 ?
    C16 C17 H17A . . 109.5 ?
    C16 C17 H17B . . 109.5 ?
    H17A C17 H17B . . 109.5 ?
    C16 C17 H17C . . 109.5 ?
    H17A C17 H17C . . 109.5 ?
    H17B C17 H17C . . 109.5 ?
    N3 C18 C19 . . 111.8(7) ?
    N3 C18 H18A . . 109.3 ?
    C19 C18 H18A . . 109.3 ?
    N3 C18 H18B . . 109.3 ?
    C19 C18 H18B . . 109.3 ?
    H18A C18 H18B . . 107.9 ?
    C18 C19 H19A . . 109.5 ?
    C18 C19 H19B . . 109.5 ?
    H19A C19 H19B . . 109.5 ?
    C18 C19 H19C . . 109.5 ?
    H19A C19 H19C . . 109.5 ?
    H19B C19 H19C . . 109.5 ?
    C25 C20 C21 . . 115.6(7) ?
    C25 C20 C26 . . 120.7(7) ?
    C21 C20 C26 . . 123.7(7) ?
    C22 C21 O3 . . 117.5(7) ?
    C22 C21 C20 . . 122.6(7) ?
    O3 C21 C20 . . 119.7(7) ?
    C21 C22 C23 . . 120.7(7) ?
    C21 C22 H22 . . 119.7 ?
    C23 C22 H22 . . 119.7 ?
    N6 C23 C22 . . 121.1(7) ?
    N6 C23 C24 . . 120.5(7) ?
    C22 C23 C24 . . 118.4(7) ?
    C25 C24 C23 . . 118.5(7) ?
    C25 C24 H24 . . 120.7 ?
    C23 C24 H24 . . 120.7 ?
    C24 C25 C20 . . 124.0(7) ?
    C24 C25 H25 . . 118.0 ?
    C20 C25 H25 . . 118.0 ?
    N4 C26 C20 . . 119.7(7) ?
    N4 C26 H26 . . 120.2 ?
    C20 C26 H26 . . 120.2 ?
    O4 C27 N5 . . 121.0(7) ?
    O4 C27 C28 . . 122.6(7) ?
    N5 C27 C28 . . 116.3(7) ?
    C33 C28 C29 . . 117.6(6) ?
    C33 C28 C27 . . 119.8(7) ?
    C29 C28 C27 . . 122.6(7) ?
    C30 C29 C28 . . 120.5(7) ?
    C30 C29 H29 . . 119.8 ?
    C28 C29 H29 . . 119.8 ?
    C31 C30 C29 . . 120.6(7) ?
    C31 C30 H30 . . 119.7 ?
    C29 C30 H30 . . 119.7 ?
    C30 C31 C32 . . 118.5(7) ?
    C30 C31 C34 . . 120.3(8) ?
    C32 C31 C34 . . 121.2(7) ?
    C33 C32 C31 . . 119.9(7) ?
    C33 C32 H32 . . 120.1 ?
    C31 C32 H32 . . 120.1 ?
    C28 C33 C32 . . 122.9(7) ?
    C28 C33 H33 . . 118.6 ?
    C32 C33 H33 . . 118.6 ?
    C31 C34 H34A . . 109.5 ?
    C31 C34 H34B . . 109.5 ?
    H34A C34 H34B . . 109.5 ?
    C31 C34 H34C . . 109.5 ?
    H34A C34 H34C . . 109.5 ?
    H34B C34 H34C . . 109.5 ?
    N6 C35 C36 . . 113.7(6) ?
    N6 C35 H35A . . 108.8 ?
    C36 C35 H35A . . 108.8 ?
    N6 C35 H35B . . 108.8 ?
    C36 C35 H35B . . 108.8 ?
    H35A C35 H35B . . 107.7 ?
    C35 C36 H36A . . 109.5 ?
    C35 C36 H36B . . 109.5 ?
    H36A C36 H36B . . 109.5 ?
    C35 C36 H36C . . 109.5 ?
    H36A C36 H36C . . 109.5 ?
    H36B C36 H36C . . 109.5 ?
    N6 C37 C38 . . 113.9(7) ?
    N6 C37 H37A . . 108.8 ?
    C38 C37 H37A . . 108.8 ?
    N6 C37 H37B . . 108.8 ?
    C38 C37 H37B . . 108.8 ?
    H37A C37 H37B . . 107.7 ?
    C37 C38 H38A . . 109.5 ?
    C37 C38 H38B . . 109.5 ?
    H38A C38 H38B . . 109.5 ?
    C37 C38 H38C . . 109.5 ?
    H38A C38 H38C . . 109.5 ?
    H38B C38 H38C . . 109.5 ?
loop_
    _geom_hbond_atom_site_label_D
    _geom_hbond_atom_site_label_H
    _geom_hbond_atom_site_label_A
    _geom_hbond_site_symmetry_A
    _geom_hbond_distance_DH
    _geom_hbond_distance_HA
    _geom_hbond_distance_DA
    _geom_hbond_angle_DHA
    N2 H2 O4 1_655 0.898(11) 1.949(19) 2.831(7) 167(6)
    O1 H1 N1 . 0.82 1.93 2.641(7) 144.5
    N5 H5 O2 . 0.901(11) 2.12(2) 2.985(7) 160(6)
    O3 H3 N4 . 0.847(10) 1.939(10) 2.581(7) 131.7(18)
_iucr_refine_instructions_details
;
TITL A in P-1
CELL 0.71073   9.9230  11.9630  15.8270  95.269  98.932 103.691
ZERR    4.00   0.0020   0.0022   0.0021   0.002   0.002   0.002
LATT 1
SFAC C  H  N  O
UNIT 76 92 12 8
omit    -9   2   3
omit    -8   9   6
omit     2   0   1
omit     6  -6   2
omit     5  -3  13
omit     5  -8   3
omit     0  -3   5
omit     5 -10   3
omit    -5   4   4
omit     3  -1   9
omit     3   0  14
omit     2  -7   2
omit    -6  -4   2
omit    -2   8   3
omit    -5   7   3
omit    -2   5   3
omit    -3  -3   4
omit    -7   8   0
omit     0  -1   1
omit    -6   6   1
omit     5  -5   5
omit     6   1   6
omit    -8  10   1
omit     0   0   2
omit     3  -5   1
omit    -5   4   5
omit    -3  -1   5
omit     8  -6   4
omit    -3   6   3
omit    -1   2   4
omit    -5   4   3
omit     0   2   1
omit    -6   5   1
omit    -1   5   3
omit    -1  -6  15
omit     2  -1   1
omit    -1   7   8
omit     8  -6   6
omit     1   0   0
omit     6 -10   2
omit     3   4   6
omit     1  -5  11
omit    -8   2   5
omit     1   7   6
OMIT  -3.00  51.00
L.S. 8
ANIS
ACTA
BOND $H
FMAP 2
PLAN 18
DFIX 0.90 0.01 N5 H5 N2 H2
DFIX 0.85 0.01 O3 H3
DFIX 1.94 0.01 H3 N4
SIZE 0.13 0.10 0.08
HTAB N2 O4_$1
EQIV $1 x+1, y, z
DFIX 2.50 0.02 N3 C17
DFIX 1.50 0.01 C16 C17
DFIX 1.35 0.01 N3 C16
HTAB O1 N1
HTAB N5 O2
HTAB O3 N4
WGHT  0.073400  0.000000
FVAR  0.512890
TEMP 25
N1     3   0.915475  0.683252  0.889877 11.000000  0.044450  0.066370 =
           0.054340 -0.002380  0.004610  0.018230
N2     3   0.980314  0.734714  0.973356 11.000000  0.036160  0.066990 =
           0.055900 -0.012250 -0.001880  0.016250
N3     3   0.770814  0.404918  0.508643 11.000000  0.091720  0.135200 =
           0.062920 -0.018610  0.009570  0.073970
N4     3   0.439765  0.624564  0.952671 11.000000  0.054000  0.041340 =
           0.050050  0.007550 -0.001620  0.010500
N5     3   0.490482  0.732724  1.001364 11.000000  0.039890  0.052000 =
           0.049110  0.012070  0.012410  0.008980
N6     3   0.351552  0.160028  0.694096 11.000000  0.053010  0.066380 =
           0.063520 -0.002790  0.019470  0.013110
O1     4   0.740766  0.665144  0.742367 11.000000  0.064630  0.071650 =
           0.061610 -0.010110  0.005100  0.032080
AFIX 147
H1     2   0.767816  0.682471  0.794628 11.000000 -1.500000
AFIX 0
O2     4   0.794130  0.810172  0.987358 11.000000  0.036260  0.075760 =
           0.064300 -0.005470  0.005150  0.016210
O3     4   0.241547  0.444573  0.880218 11.000000  0.051180  0.061410 =
           0.071890 -0.006690  0.009860  0.011300
O4     4   0.271204  0.743703  1.012538 11.000000  0.034880  0.077050 =
           0.077020 -0.009040  0.005370  0.012650
C1     1   0.921623  0.560216  0.763408 11.000000  0.044660  0.059500 =
           0.037770 -0.002810  0.008020  0.015630
C2     1   0.806676  0.585546  0.711930 11.000000  0.057830  0.052720 =
           0.045940  0.003200  0.016810  0.007660
C3     1   0.758341  0.535004  0.627337 11.000000  0.054530  0.066220 =
           0.058560  0.011960  0.003010  0.022030
AFIX 43
H3A    2   0.685884  0.556852  0.593659 11.000000 -1.200000
AFIX 0
C4     1   0.817715  0.451574  0.592411 11.000000  0.070260  0.070450 =
           0.039900 -0.008630  0.001280  0.014920
C5     1   0.931455  0.424142  0.643663 11.000000  0.069690  0.090510 =
           0.040550 -0.002690  0.003010  0.032390
AFIX 43
H5A    2   0.973419  0.369155  0.621227 11.000000 -1.200000
AFIX 0
C6     1   0.979728  0.477640  0.725444 11.000000  0.044200  0.079940 =
           0.059490  0.007870  0.005490  0.030360
AFIX 43
H6     2   1.055390  0.458385  0.757932 11.000000 -1.200000
AFIX 0
C7     1   0.977239  0.615205  0.851710 11.000000  0.039750  0.068160 =
           0.053810  0.008320  0.011200  0.018330
AFIX 43
H7     2   1.058863  0.601093  0.881264 11.000000 -1.200000
AFIX 0
C8     1   0.911729  0.801940  1.016486 11.000000  0.051050  0.045920 =
           0.053360  0.011450  0.009140  0.008500
C9     1   0.992642  0.859926  1.102097 11.000000  0.028340  0.069320 =
           0.041590 -0.003670  0.008010  0.005530
C10    1   0.992177  0.973697  1.125565 11.000000  0.049670  0.058840 =
           0.065170  0.003490  0.017030  0.019540
AFIX 43
H10    2   0.940423  1.010093  1.088027 11.000000 -1.200000
AFIX 0
C11    1   1.067295  1.034812  1.203960 11.000000  0.067430  0.054220 =
           0.063220 -0.016510  0.020990 -0.001210
AFIX 43
H11    2   1.065543  1.111591  1.218070 11.000000 -1.200000
AFIX 0
C12    1   1.144032  0.983912  1.260948 11.000000  0.055620  0.095040 =
           0.051160 -0.009680  0.001530  0.000140
C13    1   1.137997  0.866958  1.239679 11.000000  0.060840  0.086180 =
           0.058880  0.007840  0.004970  0.018590
AFIX 43
H13    2   1.183123  0.828452  1.279060 11.000000 -1.200000
AFIX 0
C14    1   1.065458  0.808026  1.160536 11.000000  0.048470  0.075900 =
           0.063030  0.002860  0.012130  0.017850
AFIX 43
H14    2   1.066030  0.730947  1.146495 11.000000 -1.200000
AFIX 0
C15    1   1.228910  1.051098  1.346577 11.000000  0.090740  0.114770 =
           0.056520 -0.011920  0.000850  0.004560
AFIX 137
H15A   2   1.312365  1.103937  1.336585 11.000000 -1.500000
H15B   2   1.255177  0.997802  1.383806 11.000000 -1.500000
H15C   2   1.172716  1.093926  1.373342 11.000000 -1.500000
AFIX 0
C16    1   0.858653  0.348665  0.463281 11.000000  0.187730  0.106100 =
           0.091270  0.031640 -0.080990 -0.037050
AFIX 23
H16A   2   0.848362  0.363703  0.403736 11.000000 -1.200000
H16B   2   0.957004  0.378828  0.490301 11.000000 -1.200000
AFIX 0
C17    1   0.815256  0.226956  0.466633 11.000000  0.148650  0.135120 =
           0.109560  0.016270 -0.007410  0.033580
AFIX 137
H17A   2   0.824955  0.212934  0.525759 11.000000 -1.500000
H17B   2   0.873168  0.188408  0.437660 11.000000 -1.500000
H17C   2   0.718426  0.197575  0.438738 11.000000 -1.500000
AFIX 0
C18    1   0.639444  0.416984  0.453491 11.000000  0.069800  0.100340 =
           0.062760 -0.006800  0.000560  0.033080
AFIX 23
H18A   2   0.597629  0.346216  0.413653 11.000000 -1.200000
H18B   2   0.571976  0.427495  0.489829 11.000000 -1.200000
AFIX 0
C19    1   0.668714  0.517663  0.403465 11.000000  0.111850  0.143200 =
           0.095060  0.045070  0.034660  0.048190
AFIX 137
H19A   2   0.716498  0.586991  0.442396 11.000000 -1.500000
H19B   2   0.581329  0.527082  0.373166 11.000000 -1.500000
H19C   2   0.727078  0.503454  0.362764 11.000000 -1.500000
AFIX 0
C20    1   0.482481  0.471642  0.864359 11.000000  0.046150  0.047750 =
           0.049950  0.006670  0.015240  0.008170
C21    1   0.341810  0.406172  0.844621 11.000000  0.059850  0.066780 =
           0.045940  0.018850  0.023680  0.034030
C22    1   0.298214  0.307612  0.786993 11.000000  0.046340  0.049680 =
           0.053790 -0.002760  0.003070  0.006270
AFIX 43
H22    2   0.202586  0.270508  0.772148 11.000000 -1.200000
AFIX 0
C23    1   0.394271  0.262012  0.750280 11.000000  0.061840  0.053000 =
           0.051990  0.000750  0.013250  0.014820
C24    1   0.539115  0.322439  0.772284 11.000000  0.046180  0.054140 =
           0.065260 -0.002330  0.019160  0.012600
AFIX 43
H24    2   0.607050  0.293526  0.749658 11.000000 -1.200000
AFIX 0
C25    1   0.576608  0.424318  0.827606 11.000000  0.058120  0.050610 =
           0.042960  0.004920  0.006430  0.004330
AFIX 43
H25    2   0.671549  0.463854  0.841106 11.000000 -1.200000
AFIX 0
C26    1   0.529562  0.581572  0.919672 11.000000  0.041780  0.059790 =
           0.041070  0.015970  0.008460  0.014430
AFIX 43
H26    2   0.624574  0.620999  0.931304 11.000000 -1.200000
AFIX 0
C27    1   0.399793  0.787451  1.030314 11.000000  0.056760  0.057840 =
           0.037210  0.013230  0.012130  0.019910
C28    1   0.462620  0.904529  1.081341 11.000000  0.035220  0.050440 =
           0.042070  0.006970 -0.001080  0.006820
C29    1   0.607574  0.946124  1.113920 11.000000  0.054670  0.067620 =
           0.059660 -0.008280  0.002860  0.028080
AFIX 43
H29    2   0.668228  0.899765  1.104150 11.000000 -1.200000
AFIX 0
C30    1   0.661031  1.055784  1.160549 11.000000  0.054100  0.078170 =
           0.050070 -0.002140  0.004130  0.013510
AFIX 43
H30    2   0.757481  1.082744  1.181344 11.000000 -1.200000
AFIX 0
C31    1   0.572664  1.125363  1.176440 11.000000  0.083610  0.049110 =
           0.037500 -0.004780  0.012300  0.020580
C32    1   0.429202  1.083274  1.144152 11.000000  0.063260  0.058160 =
           0.075930  0.001400  0.022140  0.027870
AFIX 43
H32    2   0.367520  1.128629  1.154046 11.000000 -1.200000
AFIX 0
C33    1   0.378592  0.974655  1.097625 11.000000  0.029590  0.061020 =
           0.063380  0.012180  0.004090  0.002990
AFIX 43
H33    2   0.282229  0.948191  1.076386 11.000000 -1.200000
AFIX 0
C34    1   0.631919  1.244830  1.228088 11.000000  0.110350  0.072600 =
           0.063770 -0.009360 -0.006520  0.018160
AFIX 137
H34A   2   0.688519  1.294508  1.195563 11.000000 -1.500000
H34B   2   0.689037  1.238823  1.281456 11.000000 -1.500000
H34C   2   0.555750  1.276867  1.239977 11.000000 -1.500000
AFIX 0
C35    1   0.204788  0.096202  0.668955 11.000000  0.058450  0.068850 =
           0.080150 -0.008510  0.008580 -0.012580
AFIX 23
H35A   2   0.158552  0.101486  0.718320 11.000000 -1.200000
H35B   2   0.200146  0.014982  0.652838 11.000000 -1.200000
AFIX 0
C36    1   0.125957  0.138808  0.595488 11.000000  0.086260  0.168790 =
           0.078570  0.015160 -0.015630  0.013190
AFIX 137
H36A   2   0.122446  0.216987  0.612680 11.000000 -1.500000
H36B   2   0.031714  0.089826  0.579635 11.000000 -1.500000
H36C   2   0.173133  0.136945  0.547012 11.000000 -1.500000
AFIX 0
C37    1   0.453180  0.107302  0.658929 11.000000  0.076270  0.061500 =
           0.088030 -0.015890  0.005500  0.004950
AFIX 23
H37A   2   0.412469  0.024269  0.644886 11.000000 -1.200000
H37B   2   0.536714  0.119331  0.703058 11.000000 -1.200000
AFIX 0
C38    1   0.495905  0.154045  0.580718 11.000000  0.115230  0.191510 =
           0.067320  0.007300  0.037350  0.045480
AFIX 137
H38A   2   0.413600  0.145128  0.537301 11.000000 -1.500000
H38B   2   0.557820  0.112378  0.559126 11.000000 -1.500000
H38C   2   0.543931  0.234867  0.595135 11.000000 -1.500000
AFIX 0
H2     2   1.068122  0.726288  0.988167 11.000000 10.080000
H5     2   0.580480  0.772684  1.003589 11.000000 10.080000
H3     2   0.261149  0.511656  0.908795 11.000000 10.080000
HKLF 4
END
;
