# Supplementary material for: N′-(4-Diethyl­amino-2-hy­droxy­benzyl­idene)-4-methyl­benzohydrazide
Source: Acta Crystallogr Sect E Struct Rep Online. 2012 Mar 17;68(Pt 4):o1078. doi: 10.1107/S1600536812010690 (PMC3344033; doi:10.1107/S1600536812010690)
Supplement: Supplementary file 2 [file e-68-o1078-Isup2.hkl]

# 
# h,k,l, Fc-squared, Fo-squared, sigma(Fo-squared) and status flag 
# 
data_I
_shelx_title ' A in P-1' 
_shelx_refln_list_code          4 
_shelx_F_calc_maximum      207.46 
_exptl_crystal_F_000       696.00 
_reflns_d_resolution_high  0.8255 
 
loop_ 
 _symmetry_equiv_pos_as_xyz 
 'x, y, z' 
 '-x, -y, -z' 
 
_cell_length_a     9.9230 
_cell_length_b    11.9630 
_cell_length_c    15.8270 
_cell_angle_alpha  95.269 
_cell_angle_beta   98.932 
_cell_angle_gamma 103.691 
 
_shelx_F_squared_multiplier     1.000 
 
loop_ 
 _refln_index_h 
 _refln_index_k 
 _refln_index_l 
 _refln_F_squared_calc 
 _refln_F_squared_meas 
 _refln_F_squared_sigma 
 _refln_observed_status 
   2   0   0     1248.51     1191.82     38.52 o 
   3   0   0        5.45       17.24     11.85 o 
   4   0   0      803.34      770.21     44.74 o 
   5   0   0      471.21      540.25     50.26 o 
   6   0   0       56.35       42.89     21.04 o 
   7   0   0      107.90       71.79     24.76 o 
   8   0   0       39.88       10.05     24.50 o 
   9   0   0       16.21       33.17     53.91 o 
  10   0   0        2.20       43.65     79.91 o 
  11   0   0       36.69      102.06     85.05 o 
 -10   1   0       62.71       80.21     72.89 o 
  -9   1   0        7.43      -38.05     26.40 o 
  -8   1   0        7.74      -18.41     29.16 o 
  -7   1   0       51.98       26.00     22.58 o 
  -6   1   0      624.55      714.92    102.85 o 
  -5   1   0      210.47      220.54     29.20 o 
  -4   1   0      270.65      296.14     30.26 o 
  -3   1   0      765.48      846.05     39.89 o 
  -2   1   0     2409.98     2190.73     54.83 o 
  -1   1   0      192.10      206.32     11.56 o 
   0   1   0      438.62      400.92     12.08 o 
   1   1   0      394.52      386.87     21.67 o 
   2   1   0        0.13       10.35      8.59 o 
   3   1   0      164.21      199.09     22.08 o 
   4   1   0     2803.17     2749.28     79.70 o 
   5   1   0      116.04      131.39     25.02 o 
   6   1   0       87.60       66.17     23.45 o 
   7   1   0       36.82       11.59     22.29 o 
   8   1   0       59.06       42.92     43.48 o 
   9   1   0       14.89       40.34     60.77 o 
  10   1   0        6.91      -35.23     67.33 o 
  11   1   0       16.11       -1.18     86.47 o 
 -11   2   0        1.35       36.90    108.92 o 
 -10   2   0        5.48       25.09     45.22 o 
  -9   2   0        2.09       63.20     38.03 o 
  -8   2   0        4.01       -1.06     22.74 o 
  -7   2   0        4.20       18.44     21.06 o 
  -6   2   0      229.10      317.74     39.01 o 
  -5   2   0      203.16      180.53     29.40 o 
  -4   2   0      828.21     1040.00    102.01 o 
  -3   2   0     1132.34     1105.27     56.67 o 
  -2   2   0       22.09       20.53      8.23 o 
  -1   2   0      218.38      190.86     12.23 o 
   0   2   0      912.01      709.32     21.92 o 
   1   2   0       40.70       58.42     12.72 o 
   2   2   0       29.97       37.66      9.95 o 
   3   2   0      396.31      462.12     31.46 o 
   4   2   0      672.38      660.75     44.62 o 
   5   2   0      220.82      244.89     33.69 o 
   6   2   0        9.42       16.15     21.22 o 
   7   2   0       29.54       -8.75     22.93 o 
   8   2   0        6.20       20.83     37.77 o 
   9   2   0       81.45       49.56     79.26 o 
  10   2   0       72.01       57.80     76.25 o 
 -11   3   0        3.96      -18.68     52.23 o 
 -10   3   0       41.07       76.15     41.56 o 
  -9   3   0        0.95        3.54     27.64 o 
  -8   3   0        0.13       13.79     23.52 o 
  -7   3   0       80.27      137.56     29.42 o 
  -6   3   0      111.33      100.56     33.39 o 
  -5   3   0       48.30       47.05     20.82 o 
  -4   3   0       10.15       18.41     12.63 o 
  -3   3   0        0.48       -1.10      9.99 o 
  -2   3   0       24.82       22.25      8.20 o 
  -1   3   0     1498.75     1543.79     44.33 o 
   0   3   0      453.23      355.55     18.77 o 
   1   3   0     1103.00     1063.80     33.37 o 
   2   3   0        3.12        5.15      8.81 o 
   3   3   0     1132.69     1148.24     44.36 o 
   4   3   0        2.65        0.51     14.04 o 
   5   3   0      317.25      397.49     56.43 o 
   6   3   0       39.92       52.44     24.41 o 
   7   3   0       84.44       25.37     40.77 o 
   8   3   0       17.99       35.58     43.51 o 
   9   3   0       44.53       18.64     69.69 o 
  10   3   0        3.81      -40.95     62.41 o 
 -11   4   0       14.88      -41.33     50.51 o 
 -10   4   0       86.19       76.44     56.42 o 
  -9   4   0      574.32      681.51     75.52 o 
  -8   4   0      999.58      973.33     71.59 o 
  -7   4   0      208.86      234.33     35.94 o 
  -6   4   0      149.62      160.30     30.05 o 
  -5   4   0       89.58      141.27     25.38 o 
  -4   4   0      142.86      145.69     22.46 o 
  -3   4   0     1910.55     1789.88     56.52 o 
  -2   4   0       69.77      103.27     15.09 o 
  -1   4   0      336.03      351.77     25.00 o 
   0   4   0       19.32        6.38     20.17 o 
   1   4   0      101.72      165.47     36.80 o 
   2   4   0      188.15      231.49     27.60 o 
   3   4   0       71.36       81.31     17.21 o 
   4   4   0        0.09      -11.85     13.83 o 
   5   4   0       65.36       50.69     23.11 o 
   6   4   0       35.45       49.73     34.85 o 
   7   4   0        0.01      -21.52     32.99 o 
   8   4   0       18.20       33.41     58.62 o 
   9   4   0        4.17      -17.54     76.55 o 
  10   4   0        1.23       -3.28     84.98 o 
  -9   5   0        3.88       21.68     55.09 o 
  -8   5   0       26.08       40.74     50.00 o 
  -7   5   0      311.70      339.79     68.43 o 
  -6   5   0       26.57       91.76     22.78 o 
  -5   5   0     1527.61     1559.97     78.08 o 
  -4   5   0     1627.34     1944.71     78.52 o 
  -3   5   0      440.97      581.01     33.24 o 
  -2   5   0        1.41        7.96      8.42 o 
  -1   5   0      244.38      256.56     25.06 o 
   0   5   0       94.83      119.94     28.83 o 
   1   5   0      937.66      909.50     72.02 o 
   2   5   0      238.41      307.16     70.90 o 
   3   5   0        8.47       34.21     23.59 o 
   4   5   0        8.79       10.23     16.81 o 
   5   5   0        4.92       10.93     25.58 o 
   6   5   0        3.72        1.53     34.87 o 
   7   5   0       36.27       23.97     38.24 o 
   8   5   0        1.30        8.42     45.89 o 
   9   5   0        0.27       95.88     91.76 o 
 -11   6   0       25.35      -51.54     81.05 o 
 -10   6   0        8.47       14.63     56.71 o 
  -9   6   0        0.09       41.36     61.49 o 
  -8   6   0       57.45      -13.95     46.74 o 
  -7   6   0       95.11      176.90     65.88 o 
  -6   6   0       46.52        9.27     38.96 o 
  -4   6   0       78.76       94.68     18.84 o 
  -3   6   0       33.84       58.32     14.29 o 
  -2   6   0       48.15      102.22     33.70 o 
  -1   6   0       98.75      164.27     21.62 o 
   0   6   0      655.28      705.87     36.75 o 
   1   6   0     1521.59     1291.93     48.62 o 
   2   6   0      141.97      155.58     24.44 o 
   3   6   0       10.72        1.42     15.33 o 
   4   6   0        6.29       48.73     32.10 o 
   5   6   0       54.01       92.02     45.37 o 
   6   6   0        1.38       21.71     38.96 o 
   7   6   0        1.16      -29.57     36.80 o 
   8   6   0        3.81      101.87     88.41 o 
   9   6   0        2.61        4.50     80.63 o 
 -11   7   0        4.84      -12.31     92.34 o 
 -10   7   0       25.23      -21.13     49.71 o 
  -9   7   0        5.61      -34.19     43.97 o 
  -8   7   0        9.12      -22.28     38.53 o 
  -7   7   0      348.77      326.51     60.68 o 
  -6   7   0        2.72        6.15     31.76 o 
  -5   7   0      222.41      230.94     45.90 o 
  -4   7   0       49.43       65.56     83.07 o 
  -3   7   0      133.22      178.82     30.85 o 
  -2   7   0       30.84       37.85     16.41 o 
  -1   7   0      784.72      918.54     94.57 o 
   0   7   0      330.56      463.97     56.30 o 
   1   7   0      217.84      206.59     26.48 o 
   2   7   0       17.00       33.98     19.08 o 
   3   7   0       67.38       84.53     34.67 o 
   4   7   0       15.30       19.33     30.61 o 
   5   7   0      123.71      114.29     44.11 o 
   6   7   0       85.80      139.44     50.65 o 
   7   7   0       40.91       68.15     50.48 o 
   8   7   0       42.53      142.70     95.39 o 
 -11   8   0       24.83      193.25    116.24 o 
 -10   8   0        1.10       17.94     57.47 o 
  -9   8   0        5.90        1.49     47.81 o 
  -8   8   0      194.36      125.72     48.10 o 
  -6   8   0      442.97      384.48     64.74 o 
  -5   8   0        1.22      -25.09     28.94 o 
  -4   8   0       34.74       48.04     32.50 o 
  -3   8   0      223.65      279.09     46.80 o 
  -2   8   0      197.61      213.33     44.91 o 
  -1   8   0      102.59      169.03     26.14 o 
   0   8   0       51.35       90.32     21.62 o 
   1   8   0        3.02       21.81     16.76 o 
   2   8   0      132.72      218.39     48.15 o 
   3   8   0       11.71      -20.02     27.57 o 
   4   8   0        0.09        2.04     33.32 o 
   5   8   0       44.13       41.16     38.74 o 
   6   8   0       18.96       19.73     43.09 o 
   7   8   0        6.15        2.56     49.90 o 
 -10   9   0        1.77      -40.74     58.33 o 
  -9   9   0       19.12      -19.81     50.10 o 
  -8   9   0        9.21      -21.17     57.30 o 
  -7   9   0        0.09      -37.86     38.72 o 
  -6   9   0       42.75       -7.78     29.34 o 
  -5   9   0        0.09       37.99     31.06 o 
  -4   9   0       34.95       14.34     30.61 o 
  -3   9   0      128.82       96.36     49.07 o 
  -2   9   0       64.57       41.35     29.04 o 
  -1   9   0       92.12       84.00     28.86 o 
   0   9   0       32.69       41.54     19.58 o 
   1   9   0      131.24      135.28     39.77 o 
   2   9   0        0.55       30.60     30.25 o 
   3   9   0      143.40      128.22     63.65 o 
   4   9   0       10.23       43.48     43.20 o 
   5   9   0       21.68       56.31     46.43 o 
   6   9   0       40.82       45.40     52.66 o 
   7   9   0        0.22        9.02     53.14 o 
 -10  10   0        6.35      -31.28     78.17 o 
  -9  10   0       18.61       24.36     47.97 o 
  -8  10   0      131.52      162.08     98.70 o 
  -7  10   0        0.70       -8.78     38.28 o 
  -6  10   0       25.18       39.18     50.11 o 
  -5  10   0       13.05       72.61     54.27 o 
  -4  10   0       46.90       46.25     48.78 o 
  -3  10   0      150.06      105.75     39.87 o 
  -2  10   0      159.13      133.37     38.35 o 
  -1  10   0       10.52       25.89     27.71 o 
   0  10   0        3.87      -10.91     23.08 o 
   1  10   0        1.27       19.95     33.41 o 
   2  10   0        8.19       17.69     31.88 o 
   3  10   0        0.00      -10.16     34.12 o 
   4  10   0       28.21       27.15     42.98 o 
   5  10   0       16.87       38.72     72.55 o 
   6  10   0        4.05       27.40     61.42 o 
  -9  11   0        4.06       -6.20     47.75 o 
  -8  11   0       16.88      -19.00     41.69 o 
  -7  11   0       16.55      -17.25     36.13 o 
  -6  11   0       15.31      101.12     48.43 o 
  -5  11   0        0.16      -30.58     38.10 o 
  -4  11   0      132.55       91.73     88.49 o 
  -3  11   0       98.77       79.65     40.29 o 
  -2  11   0       26.41        2.88     32.92 o 
  -1  11   0        0.47       17.18     31.14 o 
   0  11   0        0.01      -16.51     38.70 o 
   1  11   0        0.01      -22.84     44.07 o 
   2  11   0        7.44       27.56     48.91 o 
   3  11   0       10.74       33.05     46.83 o 
   4  11   0        1.05       40.29     47.96 o 
   5  11   0        0.72       -1.49     67.00 o 
  -8  12   0        0.00       25.13     67.04 o 
  -7  12   0        7.93       35.95     45.33 o 
  -6  12   0       19.13       47.31     44.46 o 
  -5  12   0        0.07       17.02     45.32 o 
  -4  12   0        1.15       90.36     92.09 o 
  -3  12   0        1.88      -28.90     38.59 o 
  -2  12   0        0.24       34.10     49.69 o 
  -1  12   0       16.37       97.94     58.79 o 
   0  12   0        0.01       67.06     58.18 o 
   1  12   0       10.72      -30.73     51.32 o 
   2  12   0       15.17       26.65     75.18 o 
   3  12   0        0.39       69.84     79.76 o 
  -7  13   0       21.82       46.58     48.37 o 
  -6  13   0        1.06        2.50     48.35 o 
  -5  13   0        3.63       61.01     49.20 o 
  -4  13   0        4.32      -46.49     39.51 o 
  -3  13   0        4.91       -9.25     43.23 o 
  -2  13   0       18.22      -68.97     45.98 o 
  -1  13   0        1.18       18.87     68.78 o 
   0  13   0       17.49       32.02     62.87 o 
   1  13   0        5.79      100.72     82.31 o 
   2  13   0        1.73      -87.32     58.22 o 
  -5  14   0        4.79        0.08     48.96 o 
  -4  14   0        0.00      -55.21     44.16 o 
  -3  14   0        0.65        4.46     64.24 o 
  -2  14   0        0.00        8.81     74.11 o 
  -1  14   0        0.03       -9.30     68.05 o 
   0 -14   1        2.48        8.12     70.64 o 
   1 -14   1        2.48      -74.61     64.01 o 
   2 -14   1       35.84      148.04     79.87 o 
   3 -14   1       14.00        8.23     43.08 o 
   4 -14   1        0.82      -55.83     41.02 o 
   5 -14   1        7.52       -7.29     48.51 o 
  -2 -13   1        4.77       62.10     82.69 o 
  -1 -13   1        1.57       60.50     75.10 o 
   0 -13   1       28.51       33.59     57.91 o 
   1 -13   1        5.67       67.10     71.71 o 
   2 -13   1       19.39       39.69     44.62 o 
   3 -13   1        1.28       58.82     45.45 o 
   4 -13   1        0.44       52.24     50.74 o 
   5 -13   1        0.91      -11.21     42.89 o 
   6 -13   1       18.80      -19.98     47.02 o 
   7 -13   1       20.34       30.89     49.53 o 
  -4 -12   1        2.29      -43.77     69.39 o 
  -3 -12   1        3.61       13.19     70.30 o 
  -2 -12   1       20.16      -40.14     50.55 o 
  -1 -12   1        0.53       31.57     57.64 o 
   0 -12   1       19.92       31.80     54.17 o 
   1 -12   1        0.98        7.36     36.29 o 
   2 -12   1       18.38       27.82     36.04 o 
   3 -12   1       20.31       28.89     36.85 o 
   4 -12   1       97.56      103.04     46.35 o 
   5 -12   1      190.18       85.95     48.66 o 
   6 -12   1      143.24      149.73     58.01 o 
   7 -12   1        0.03       47.44     44.31 o 
   8 -12   1        0.07       36.75     53.92 o 
  -5 -11   1        1.28      -34.47     62.31 o 
  -4 -11   1        3.13      -49.49     47.35 o 
  -3 -11   1        0.02       12.53     45.72 o 
  -2 -11   1       16.15       69.27     60.46 o 
  -1 -11   1        5.64       26.04     46.78 o 
   0 -11   1        1.60        1.86     30.75 o 
   1 -11   1        4.28       22.24     30.76 o 
   2 -11   1       89.54       72.64     70.57 o 
   3 -11   1       80.60       44.44     34.02 o 
   4 -11   1       16.77      -15.96     33.21 o 
   5 -11   1       14.26       34.52     41.76 o 
   6 -11   1       28.88       15.04     39.61 o 
   7 -11   1        4.82       13.86     44.11 o 
   8 -11   1       11.22       51.34     44.66 o 
   9 -11   1        3.52       20.81     60.75 o 
  -6 -10   1        3.05      -23.52     65.50 o 
  -5 -10   1       34.88       36.52     46.98 o 
  -4 -10   1       57.07       92.14     47.12 o 
  -3 -10   1        1.82      -14.38     39.12 o 
  -2 -10   1       20.31       16.05     35.90 o 
  -1 -10   1        0.49       39.68     25.37 o 
   0 -10   1       11.27       60.13     29.47 o 
   1 -10   1       23.10       29.42     27.07 o 
   2 -10   1       48.71       43.15     30.89 o 
   3 -10   1      150.42      247.24     46.84 o 
   4 -10   1        2.39      -15.26     78.80 o 
   5 -10   1        0.67       11.10     33.74 o 
   6 -10   1      107.85       11.83     37.80 o 
   7 -10   1       48.89       33.48     39.22 o 
   8 -10   1      140.41       52.93     46.11 o 
   9 -10   1        5.60       33.05     51.29 o 
  10 -10   1        1.45       26.48     59.18 o 
  -7  -9   1       18.08       47.69     72.28 o 
  -6  -9   1      101.90      214.92     70.54 o 
  -5  -9   1       28.20      -21.12    115.92 o 
  -4  -9   1        1.65        5.17     36.12 o 
  -3  -9   1       62.26       53.51     39.62 o 
  -2  -9   1      144.27      150.56     42.75 o 
  -1  -9   1       89.61      135.57     27.11 o 
   0  -9   1       56.65       91.07     28.81 o 
   1  -9   1      567.45      712.48    146.34 o 
   2  -9   1        8.31       -3.75     22.91 o 
   3  -9   1        3.01       31.25     27.78 o 
   4  -9   1       38.21       39.97     31.82 o 
   5  -9   1       38.76       52.27     35.60 o 
   6  -9   1      113.13       53.86     34.38 o 
   7  -9   1       11.75        1.91     30.23 o 
   8  -9   1       22.02       17.01     41.92 o 
   9  -9   1        7.45        7.16     47.41 o 
  10  -9   1        1.32       36.79     61.36 o 
  -8  -8   1        0.80      -38.58     84.64 o 
  -7  -8   1        6.79       -5.99     63.51 o 
  -6  -8   1       19.35        5.76     44.48 o 
  -5  -8   1       93.84      108.56     48.18 o 
  -4  -8   1      326.85      362.13     80.40 o 
  -3  -8   1      273.65      264.33     54.35 o 
  -2  -8   1      279.84      307.98     36.59 o 
  -1  -8   1       18.60       35.46     17.84 o 
   0  -8   1       22.34       30.55     32.87 o 
   1  -8   1       35.77       35.71     18.74 o 
   2  -8   1       75.61       43.23     28.44 o 
   3  -8   1       97.00       81.18     31.29 o 
   4  -8   1      138.41      117.15     36.89 o 
   5  -8   1      301.20      246.22     76.44 o 
   6  -8   1      275.35      208.16     55.20 o 
   7  -8   1       40.61       29.22     32.69 o 
   8  -8   1       59.83       28.35     75.92 o 
   9  -8   1        5.83       -6.52     72.17 o 
  10  -8   1        2.85      -36.27     66.76 o 
  11  -8   1        0.07       33.09    106.98 o 
  -8  -7   1       12.21      116.20     91.50 o 
  -7  -7   1        2.12       29.84     48.84 o 
  -6  -7   1        4.51        2.52     40.25 o 
  -5  -7   1      201.53      222.71     54.26 o 
  -4  -7   1      122.39       68.81     37.58 o 
  -3  -7   1        3.29       11.15     18.92 o 
  -2  -7   1       40.36       33.37     16.96 o 
  -1  -7   1       25.71       27.30     15.48 o 
   0  -7   1      133.04      126.47     21.57 o 
   1  -7   1      464.59      448.99     36.44 o 
   2  -7   1      225.08      238.93     26.88 o 
   3  -7   1       69.28       46.98     27.33 o 
   4  -7   1       37.83        9.28     24.32 o 
   5  -7   1       20.58       15.68     23.95 o 
   6  -7   1      144.52      114.72     37.04 o 
   7  -7   1        4.20      -14.06     28.39 o 
   8  -7   1       38.43        2.14     36.50 o 
   9  -7   1        1.42       -0.46     41.61 o 
  10  -7   1       13.90       -1.85     52.74 o 
  11  -7   1        3.69       37.25     91.73 o 
  -9  -6   1       30.28       29.70     91.88 o 
  -8  -6   1        2.98       49.71     81.85 o 
  -7  -6   1       65.14       93.51     46.25 o 
  -6  -6   1       61.15       98.64     43.73 o 
  -5  -6   1       21.27       49.05     33.61 o 
  -4  -6   1       11.14       18.76     20.60 o 
  -3  -6   1       21.21       27.65     15.94 o 
  -2  -6   1      290.27      344.60     31.53 o 
  -1  -6   1      509.08      662.97     40.46 o 
   0  -6   1      164.35      210.41     23.74 o 
   1  -6   1      263.52      229.09     24.49 o 
   2  -6   1        0.01        5.31     10.15 o 
   3  -6   1       38.61       30.25     10.26 o 
   4  -6   1        0.33       19.05     34.41 o 
   5  -6   1      105.35       92.66     33.73 o 
   6  -6   1        2.89      -11.38     27.37 o 
   7  -6   1        2.06       28.15     31.98 o 
   8  -6   1       73.25       21.74     39.43 o 
   9  -6   1        0.56       -1.13     46.34 o 
  10  -6   1       19.06       22.02     53.23 o 
  11  -6   1        5.66       30.88     77.81 o 
  -9  -5   1        0.01       59.51     85.21 o 
  -8  -5   1        2.29      -41.97     59.40 o 
  -7  -5   1       63.48      169.13     53.63 o 
  -6  -5   1       11.39       17.63     32.05 o 
  -5  -5   1        1.54       -7.93     20.64 o 
  -4  -5   1       40.06       56.26     23.19 o 
  -3  -5   1       12.66       10.43     13.87 o 
  -2  -5   1       14.45       43.22     14.38 o 
  -1  -5   1      581.74      683.88     37.56 o 
   0  -5   1       24.75       38.13     12.71 o 
   1  -5   1       93.01      109.23     19.28 o 
   2  -5   1        7.07        2.69      8.11 o 
   4  -5   1      718.05      685.69     37.56 o 
   5  -5   1        0.36       11.42     21.05 o 
   6  -5   1       36.50        0.49     17.97 o 
   7  -5   1       28.17       34.51     36.34 o 
   8  -5   1      131.84      150.34     52.38 o 
   9  -5   1      224.76      153.42     53.01 o 
  10  -5   1       10.21       11.05     49.31 o 
  11  -5   1        5.13       66.07     78.92 o 
 -10  -4   1        3.09      -71.14     72.40 o 
  -9  -4   1        4.08       51.09     76.25 o 
  -8  -4   1        4.92       46.89     72.25 o 
  -7  -4   1       12.10       17.41     33.88 o 
  -6  -4   1        0.25       -9.59     28.88 o 
  -5  -4   1       39.70       79.28     24.54 o 
  -4  -4   1       33.02       64.85     29.90 o 
  -3  -4   1       10.28       22.64     12.93 o 
  -2  -4   1      102.44      108.10     17.51 o 
  -1  -4   1     1831.93     1499.63     46.72 o 
   0  -4   1     3919.18     3504.72     82.26 o 
   1  -4   1       40.74       42.42      9.84 o 
   2  -4   1      575.75      583.43     25.01 o 
   3  -4   1     1378.17     1399.07     65.16 o 
   4  -4   1      518.61      436.44     36.29 o 
   5  -4   1      282.97      300.56     43.25 o 
   6  -4   1      257.95      299.26     48.04 o 
   7  -4   1      487.51      500.37     49.22 o 
   8  -4   1      758.44      824.52    141.72 o 
   9  -4   1      146.41      208.46     75.64 o 
  10  -4   1        0.18      -11.86     59.21 o 
  11  -4   1       10.03      -14.45     76.55 o 
 -10  -3   1        0.20        7.28     84.83 o 
  -9  -3   1        5.17        5.53     77.16 o 
  -8  -3   1      143.91      105.30     71.98 o 
  -7  -3   1        3.94      -36.02     30.41 o 
  -6  -3   1       28.24      120.73     61.08 o 
  -5  -3   1       23.47       26.21     19.59 o 
  -4  -3   1      360.40      439.10     68.09 o 
  -3  -3   1      497.60      596.29     38.70 o 
  -2  -3   1      332.86      341.55     24.70 o 
  -1  -3   1        4.84        1.25      7.24 o 
   0  -3   1      283.08      239.50     26.41 o 
   1  -3   1      623.93      628.82     22.61 o 
   2  -3   1       26.56       20.35      6.41 o 
   3  -3   1      188.67      174.11     20.91 o 
   4  -3   1      117.60      131.62     22.16 o 
   5  -3   1      180.26      223.85     51.89 o 
   6  -3   1       26.95       19.70     27.52 o 
   7  -3   1        8.39        7.73     21.30 o 
   8  -3   1       19.62       42.87     26.90 o 
   9  -3   1       23.24       10.76     27.51 o 
  10  -3   1       12.74       -3.41     34.24 o 
 -11  -2   1        5.75      -80.56     86.73 o 
 -10  -2   1       54.37       67.10     84.48 o 
  -9  -2   1       34.27       80.37     75.68 o 
  -8  -2   1       12.80        0.46     33.90 o 
  -7  -2   1       35.48       20.33     24.10 o 
  -6  -2   1       26.01       28.79     21.78 o 
  -5  -2   1       44.87       42.12     23.67 o 
  -4  -2   1      142.22      157.10     23.45 o 
  -3  -2   1     1330.80     1249.53     44.99 o 
  -2  -2   1      441.43      571.53     65.11 o 
  -1  -2   1       65.21       82.47     18.24 o 
   0  -2   1     9469.79     7918.36    147.27 o 
   1  -2   1    19439.33    16885.67    353.43 o 
   2  -2   1       41.11       33.84      9.32 o 
   3  -2   1      387.65      463.69     31.07 o 
   4  -2   1      539.78      580.49     66.61 o 
   5  -2   1       86.79       96.59     29.48 o 
   6  -2   1       45.73       52.41     19.29 o 
   7  -2   1       15.54       25.63     24.39 o 
   8  -2   1       25.79       22.74     23.72 o 
   9  -2   1       10.83       14.72     32.03 o 
  10  -2   1        3.29       84.90     68.81 o 
 -11  -1   1        1.96       -2.06     80.25 o 
 -10  -1   1       11.88        8.01     70.83 o 
  -9  -1   1       18.92       48.88     60.24 o 
  -8  -1   1       15.83        6.98     25.29 o 
  -7  -1   1      168.56      137.73     29.31 o 
  -6  -1   1     1165.43     1107.91    140.91 o 
  -5  -1   1      140.74      145.79     25.53 o 
  -4  -1   1      129.79      168.66     24.68 o 
  -3  -1   1      735.56      653.66     36.06 o 
  -2  -1   1     6714.41     6302.13    127.37 o 
  -1  -1   1       58.58       60.22     15.13 o 
   1  -1   1     4707.52     4287.76     85.11 o 
   3  -1   1     2213.44     2152.29     60.41 o 
   4  -1   1       25.62       35.60     16.29 o 
   5  -1   1      917.17     1080.64     56.95 o 
   6  -1   1      492.36      559.30     46.71 o 
   7  -1   1       28.48       30.89     22.24 o 
   8  -1   1       15.42       -4.93     25.26 o 
   9  -1   1       31.98       19.19     41.06 o 
  10  -1   1       58.86       21.73     70.68 o 
  11  -1   1       56.28      105.38     85.36 o 
 -10   0   1        3.21       37.13     74.53 o 
  -9   0   1        0.00        2.65     39.74 o 
  -8   0   1       76.03       56.15     27.64 o 
  -7   0   1       27.01       29.66     22.19 o 
  -6   0   1      134.97      132.87     26.55 o 
  -5   0   1     1431.45     1409.06     71.36 o 
  -4   0   1      695.30      648.03     67.02 o 
  -3   0   1     3085.67     2615.05     75.87 o 
  -2   0   1    35943.44    31036.59    547.32 o 
  -1   0   1      995.92      886.04     23.27 o 
   0   0   1     7433.11     7132.12    127.21 o 
   1   0   1     1458.48     1430.14     48.65 o 
   3   0   1      297.20      267.73     24.06 o 
   4   0   1      735.41      711.68     42.00 o 
   5   0   1     1087.05     1134.98     68.76 o 
   6   0   1       67.61       48.60     60.50 o 
   7   0   1       14.97       17.38     23.27 o 
   8   0   1        0.05       14.08     24.46 o 
   9   0   1        0.59      -73.68     53.91 o 
  10   0   1       86.45      104.84     80.14 o 
  11   0   1       30.61       -3.58     86.81 o 
 -11   1   1        8.80      -19.44    104.96 o 
 -10   1   1       34.91       -0.95     53.79 o 
  -9   1   1        1.78       -2.55     36.62 o 
  -8   1   1       16.50       16.37     24.59 o 
  -7   1   1        4.70      -19.40     20.73 o 
  -6   1   1      400.32      415.71     40.73 o 
  -5   1   1        1.59        2.02     16.46 o 
  -4   1   1      332.47      308.81     34.95 o 
  -3   1   1      344.31      494.09     36.93 o 
  -2   1   1     2639.53     2631.22     63.46 o 
  -1   1   1      113.52      107.64     15.74 o 
   0   1   1     6123.37     5210.60     97.34 o 
   1   1   1        8.41       24.89     17.12 o 
   2   1   1     1456.72     1447.73     40.78 o 
   3   1   1     1195.62     1283.00     44.18 o 
   4   1   1      941.35      956.53    108.79 o 
   5   1   1      852.37      783.76    120.21 o 
   6   1   1        2.54       10.91     18.55 o 
   7   1   1        1.40      -22.08     20.01 o 
   8   1   1       17.02       34.74     37.67 o 
   9   1   1        3.41        6.72     39.44 o 
  10   1   1        0.19       -8.04     78.04 o 
  11   1   1        0.05      -43.69     77.81 o 
 -11   2   1       15.93       61.76     88.71 o 
 -10   2   1        0.02       15.54     42.45 o 
  -9   2   1       95.86       84.93     43.87 o 
  -8   2   1      544.74      568.42     56.00 o 
  -7   2   1        0.06       43.22     28.26 o 
  -6   2   1      212.72      344.79     47.08 o 
  -5   2   1       12.58       15.91     20.53 o 
  -4   2   1      731.44      854.55     72.57 o 
  -3   2   1      208.07      208.22     22.19 o 
  -2   2   1      555.33      554.77     26.80 o 
  -1   2   1       48.69       25.55      9.36 o 
   1   2   1      540.73      599.62     19.29 o 
   2   2   1      435.57      472.70     22.91 o 
   3   2   1      452.21      522.46     50.78 o 
   4   2   1       37.56       63.13     16.90 o 
   5   2   1       58.79       79.14     21.10 o 
   6   2   1       28.32       47.52     23.54 o 
   7   2   1       14.51       18.07     31.92 o 
   8   2   1        4.55      -15.93     43.27 o 
   9   2   1       88.20       57.08     97.79 o 
  10   2   1       27.14       -4.77     71.03 o 
 -11   3   1        0.05       30.77     59.36 o 
 -10   3   1      133.11      130.40     48.81 o 
  -9   3   1      179.59      196.01     39.80 o 
  -8   3   1       40.31       17.71     25.10 o 
  -7   3   1       61.67       68.36     24.95 o 
  -6   3   1      376.86      402.59     42.93 o 
  -5   3   1       72.08       85.90     21.14 o 
  -4   3   1        2.18        7.32     24.21 o 
  -3   3   1       86.31       90.89     15.40 o 
  -2   3   1       46.74       73.55     12.71 o 
  -1   3   1      219.95      173.65     16.70 o 
   0   3   1     1517.93     1222.91     36.55 o 
   1   3   1     2019.18     1723.85     66.89 o 
   2   3   1      885.97      918.89     34.08 o 
   3   3   1      118.28      125.47     22.06 o 
   4   3   1       98.64      174.94     48.82 o 
   5   3   1       65.04       81.14     34.02 o 
   6   3   1      140.16      124.30     41.83 o 
   7   3   1       97.81      108.62     87.88 o 
   8   3   1       43.68       44.81     41.74 o 
   9   3   1       55.68       76.69     50.25 o 
  10   3   1       11.25       52.46     94.05 o 
 -11   4   1       13.05       54.33     61.19 o 
 -10   4   1      219.62      168.09     67.63 o 
  -9   4   1      260.98      334.10     48.70 o 
  -8   4   1      581.37      566.78     57.96 o 
  -7   4   1       55.83       44.56     23.73 o 
  -6   4   1       28.31       40.91     20.22 o 
  -5   4   1      130.43      210.96     49.56 o 
  -4   4   1      715.96      724.16     61.13 o 
  -3   4   1      168.85      200.21     35.61 o 
  -2   4   1        0.54       11.86     17.25 o 
  -1   4   1     1585.57     1549.36     48.02 o 
   0   4   1       19.87       21.33      9.40 o 
   1   4   1      429.23      417.18     22.39 o 
   2   4   1        0.59        4.95      9.64 o 
   3   4   1      773.35      811.03     84.02 o 
   4   4   1       60.16       66.58     19.07 o 
   5   4   1       20.67       -3.37     24.02 o 
   6   4   1       42.39       19.01     48.38 o 
   7   4   1        9.32       23.40     49.37 o 
   8   4   1        5.53       -7.22     40.69 o 
   9   4   1       13.36        5.53     83.03 o 
  10   4   1        3.42      148.99    103.93 o 
 -11   5   1        0.27        3.05     60.88 o 
 -10   5   1       28.17        1.37     54.37 o 
  -9   5   1       66.16       54.15     40.35 o 
  -8   5   1       18.99      -10.00     37.38 o 
  -7   5   1      310.22      374.48     52.88 o 
  -5   5   1      791.35      978.09     53.74 o 
  -4   5   1      282.96      388.07     33.24 o 
  -3   5   1      779.92      847.89     43.24 o 
  -2   5   1      110.81      134.02     18.84 o 
  -1   5   1       19.38       69.81     22.01 o 
   0   5   1      131.41      159.77     19.15 o 
   1   5   1       86.54       87.80     14.92 o 
   2   5   1       45.18       58.00     13.93 o 
   3   5   1      198.55      212.24     24.95 o 
   4   5   1       99.05      104.27     62.28 o 
   5   5   1      146.43      230.19     52.12 o 
   6   5   1      159.37      104.99     43.84 o 
   7   5   1        7.14        8.10     40.12 o 
   8   5   1        0.29      -21.67     45.73 o 
   9   5   1        2.49       56.35     82.73 o 
  -9   6   1       23.76       96.37     46.07 o 
  -8   6   1       78.69      126.07     48.35 o 
  -7   6   1      479.79      454.80     62.83 o 
  -5   6   1       51.88       40.76     19.32 o 
  -4   6   1      436.15      461.42     43.58 o 
  -3   6   1      102.06      108.24     22.09 o 
  -2   6   1       12.32       21.74     13.90 o 
  -1   6   1     1994.67     1876.06     62.42 o 
   0   6   1     1398.87     1439.05     50.92 o 
   1   6   1       41.47      108.84     28.33 o 
   2   6   1      139.12      146.65     25.02 o 
   3   6   1       48.06       44.70     27.85 o 
   4   6   1      165.43       89.07     35.05 o 
   5   6   1       57.40       34.43     32.86 o 
   6   6   1       51.92       92.28     48.04 o 
   7   6   1        6.15       90.16     53.58 o 
   8   6   1        0.02        2.37     48.33 o 
   9   6   1        6.64      -30.80     70.26 o 
 -11   7   1        9.60       40.45    105.68 o 
  -9   7   1       91.70      177.62     87.88 o 
  -8   7   1        5.70       28.21     54.37 o 
  -7   7   1      135.35       88.55     86.71 o 
  -6   7   1      105.36      117.99     40.09 o 
  -5   7   1       82.06       82.43     36.86 o 
  -4   7   1        7.49        4.46     14.18 o 
  -3   7   1      424.09      497.87     40.43 o 
  -2   7   1     1317.22     1411.05     75.98 o 
  -1   7   1      110.28      115.55     22.82 o 
   0   7   1       70.05       63.94     22.52 o 
   1   7   1       62.72       47.60     16.76 o 
   2   7   1       45.15       56.81     17.65 o 
   3   7   1        4.09      -22.08     23.97 o 
   4   7   1      401.53      386.34     90.41 o 
   5   7   1        0.09        6.74     34.39 o 
   6   7   1      237.71      282.02     63.70 o 
   7   7   1       10.96       40.72     47.89 o 
   8   7   1       77.05      110.31     62.51 o 
 -11   8   1       38.09       36.29    107.70 o 
 -10   8   1       19.12      173.20    108.62 o 
  -9   8   1       83.22       62.29     47.70 o 
  -8   8   1      195.91      184.70    105.36 o 
  -7   8   1      198.85      158.20     54.18 o 
  -6   8   1       37.36        7.35     37.86 o 
  -5   8   1       12.83       21.14     32.69 o 
  -4   8   1       87.84       81.90     36.39 o 
  -3   8   1        6.17       11.17     27.83 o 
  -2   8   1       31.71       22.61     19.32 o 
  -1   8   1      137.02      167.67     41.06 o 
   0   8   1        5.71      -13.77     14.20 o 
   1   8   1        1.34      -20.90     13.93 o 
   2   8   1        4.94       56.44     31.11 o 
   3   8   1      457.64      383.61     95.90 o 
   4   8   1       63.58       78.26     56.44 o 
   5   8   1       41.21       66.49     44.81 o 
   6   8   1        4.84       21.94     44.62 o 
   7   8   1       25.52       86.73     90.39 o 
 -10   9   1        0.37      129.62    119.52 o 
  -9   9   1       13.28       71.95     52.11 o 
  -8   9   1      112.48      152.32     57.24 o 
  -7   9   1       10.78       24.54     37.38 o 
  -6   9   1        0.05        1.28     33.99 o 
  -5   9   1        4.62       14.92     32.27 o 
  -4   9   1        0.73       14.35     30.37 o 
  -3   9   1       11.65       72.88     33.30 o 
  -2   9   1        4.07        1.97     26.14 o 
  -1   9   1        1.03       -3.01     19.48 o 
   0   9   1       31.48       39.66     21.14 o 
   1   9   1       35.50       14.82     29.40 o 
   2   9   1        0.64       -5.08     30.37 o 
   3   9   1       28.74        5.53     34.25 o 
   4   9   1        6.89        0.54     35.35 o 
   5   9   1       23.91       55.38     56.84 o 
   6   9   1        2.35       50.18     52.25 o 
 -10  10   1       10.73      -23.48    128.82 o 
  -9  10   1       62.54       67.85     56.69 o 
  -7  10   1       19.50       74.26     51.56 o 
  -6  10   1        3.09       -2.97     38.62 o 
  -5  10   1        4.82       20.86     35.15 o 
  -4  10   1       18.51       37.14     35.43 o 
  -3  10   1        0.69       45.98     32.40 o 
  -2  10   1        0.05        6.19     30.41 o 
  -1  10   1        4.80       21.77     28.17 o 
   0  10   1        1.57      -20.33     29.69 o 
   1  10   1        3.07       27.07     31.52 o 
   2  10   1       16.80       17.09     42.01 o 
   3  10   1       27.08       -2.45     35.54 o 
   4  10   1       12.47       70.29     51.52 o 
   5  10   1        0.00       12.45     51.67 o 
  -9  11   1        0.02      -19.41     48.08 o 
  -8  11   1        1.80       -4.85     47.21 o 
  -7  11   1        1.65       -7.96     40.68 o 
  -6  11   1        6.61       39.18     48.67 o 
  -5  11   1       74.58       79.39     46.47 o 
  -4  11   1      298.98      367.28     99.31 o 
  -3  11   1       57.51       57.98     41.64 o 
  -2  11   1        0.75       -0.29     30.27 o 
  -1  11   1        4.08      -40.98     34.20 o 
   0  11   1       40.43       23.26     51.39 o 
   1  11   1        2.13       14.56     48.38 o 
   2  11   1        0.27       -4.25     41.28 o 
   3  11   1        0.37       40.47     45.04 o 
   4  11   1        5.16       64.35     53.98 o 
  -8  12   1        0.30        7.87     52.65 o 
  -7  12   1        1.93       16.57     46.65 o 
  -6  12   1       18.05       -7.47     53.66 o 
  -5  12   1       46.32       63.02     48.98 o 
  -4  12   1        5.39        0.43     42.24 o 
  -3  12   1       30.33       54.69     72.02 o 
  -2  12   1        1.39       -0.79     36.90 o 
  -1  12   1        1.01       75.49     61.30 o 
   0  12   1        1.16        3.20     55.20 o 
   1  12   1        4.81      -29.20     62.33 o 
   2  12   1        9.14       72.86     67.67 o 
   3  12   1        1.65      -30.23     60.58 o 
  -7  13   1        2.00      -10.03     66.26 o 
  -6  13   1        4.97       21.98     56.41 o 
  -5  13   1        1.52       24.43     49.22 o 
  -4  13   1       22.20       22.36     44.44 o 
  -3  13   1       22.63       46.27     45.80 o 
  -2  13   1        3.01       28.14     66.79 o 
  -1  13   1       42.25       49.94     70.76 o 
   0  13   1        0.00       -1.56     63.63 o 
   1  13   1        0.12      -23.64     67.59 o 
  -5  14   1        0.21       45.37     49.94 o 
  -4  14   1        0.84       13.33     49.17 o 
  -3  14   1        6.68       48.68     74.99 o 
  -2  14   1       26.95       35.87     77.62 o 
  -1  14   1        1.75      -11.09     65.92 o 
   0 -14   2        9.49      -43.58     64.28 o 
   1 -14   2        6.47       -7.13     72.44 o 
   2 -14   2        8.93       -9.29     52.54 o 
   3 -14   2        5.37       15.94     47.41 o 
   4 -14   2        1.19      -15.02     44.24 o 
   5 -14   2        0.68       24.21     48.52 o 
  -2 -13   2        0.58      -18.41     73.05 o 
  -1 -13   2        6.38       11.86     57.22 o 
   0 -13   2        5.06      180.14     80.02 o 
   1 -13   2        1.77        7.59     58.06 o 
   2 -13   2        4.16       40.77     41.86 o 
   3 -13   2        1.21       42.95     40.70 o 
   4 -13   2       17.50       52.19     45.00 o 
   5 -13   2       35.11        6.14     43.19 o 
   6 -13   2       57.89       -3.14     49.90 o 
   7 -13   2       17.16       -4.93     49.13 o 
  -4 -12   2        1.14      -18.41     81.78 o 
  -3 -12   2        3.27      -53.45     55.81 o 
  -2 -12   2       11.19       53.98     63.67 o 
  -1 -12   2       16.40       14.26     52.69 o 
   0 -12   2       18.92       45.75     58.48 o 
   1 -12   2        6.49       40.40     37.43 o 
   2 -12   2       31.08       66.07     40.35 o 
   3 -12   2       61.99        8.70     36.09 o 
   4 -12   2      119.15       96.66     44.59 o 
   5 -12   2       93.71       66.17     49.26 o 
   6 -12   2       77.99       64.67     59.28 o 
   7 -12   2        0.07       32.03     48.80 o 
   8 -12   2        2.30      -22.60     43.10 o 
  -5 -11   2        0.49       18.36     55.44 o 
  -4 -11   2        2.54       43.48     53.98 o 
  -3 -11   2        4.43        1.45     52.69 o 
  -2 -11   2       43.93       63.02     55.70 o 
  -1 -11   2        7.11       48.68     46.70 o 
   0 -11   2       48.87       13.73     41.97 o 
   1 -11   2        3.74       12.65     30.01 o 
   2 -11   2       67.13       48.75     34.33 o 
   3 -11   2       84.67       98.11     37.36 o 
   4 -11   2       58.88       83.15     37.97 o 
   5 -11   2        4.81       34.47     39.56 o 
   6 -11   2        0.40       -3.54     37.48 o 
   7 -11   2        0.06       19.50     44.62 o 
   8 -11   2       19.81        5.26     40.99 o 
   9 -11   2        9.16       -6.57     44.19 o 
  -6 -10   2        0.51        5.60     93.10 o 
  -5 -10   2       12.70        5.00     45.14 o 
  -4 -10   2        7.53       30.23     43.56 o 
  -3 -10   2       64.63       31.33     63.65 o 
  -2 -10   2       41.58       43.39     45.79 o 
  -1 -10   2       35.22       44.07     29.83 o 
   0 -10   2        2.12       -7.25     27.67 o 
   1 -10   2       72.88       68.86     32.79 o 
   2 -10   2        6.12       24.09     28.93 o 
   3 -10   2        7.71       19.79     27.88 o 
   4 -10   2       43.49       20.11     36.56 o 
   5 -10   2      240.44      236.75     49.83 o 
   7 -10   2      106.70       21.02     36.12 o 
   8 -10   2        4.61       33.80     41.20 o 
   9 -10   2        7.12       64.75     56.89 o 
  10 -10   2        2.44       12.63     53.97 o 
  -7  -9   2        1.06       18.49     68.66 o 
  -6  -9   2       10.64       28.57     58.23 o 
  -5  -9   2       30.98       21.40     42.68 o 
  -4  -9   2      194.20      256.31     59.97 o 
  -3  -9   2      216.46      171.81     69.37 o 
  -2  -9   2       61.74       70.35     30.73 o 
  -1  -9   2        0.09        6.49     18.94 o 
   0  -9   2       76.40       66.81     45.42 o 
   1  -9   2        4.09       16.47     24.59 o 
   2  -9   2        2.85       60.45     28.76 o 
   3  -9   2        5.07       -8.06     25.93 o 
   4  -9   2      169.42      186.75     41.61 o 
   5  -9   2        1.95        5.01     29.25 o 
   6  -9   2      118.61       72.66     34.73 o 
   7  -9   2        1.11      -17.64     32.57 o 
   8  -9   2        0.00      -52.11     34.74 o 
   9  -9   2       28.64       78.22    126.92 o 
  10  -9   2       29.29      -19.06     53.59 o 
  -8  -8   2        3.58        9.53     85.59 o 
  -7  -8   2        2.35        4.31     81.97 o 
  -6  -8   2       22.87       61.74     43.76 o 
  -5  -8   2      304.89      338.93     69.06 o 
  -4  -8   2      379.98      480.41    125.37 o 
  -3  -8   2      151.93      178.70     31.42 o 
  -2  -8   2       13.63        4.29     17.09 o 
  -1  -8   2        6.73        9.26     17.40 o 
   0  -8   2       40.93       43.79     19.06 o 
   1  -8   2      228.83      271.39     30.64 o 
   2  -8   2       48.32       92.64     64.16 o 
   3  -8   2       70.65       51.72     25.51 o 
   4  -8   2       90.35       75.99     31.11 o 
   5  -8   2      163.03      149.56     40.00 o 
   6  -8   2      318.88      208.18     48.44 o 
   7  -8   2        2.10      -14.47     32.10 o 
   8  -8   2        4.37       58.65     45.24 o 
   9  -8   2       49.28       49.63     72.66 o 
  10  -8   2       45.42        5.12     50.42 o 
  11  -8   2        5.73       50.21     86.60 o 
  -8  -7   2        3.65       -3.51     74.72 o 
  -7  -7   2       45.94       53.03     62.37 o 
  -6  -7   2       50.17       88.84     59.95 o 
  -5  -7   2      218.49      222.40     55.67 o 
  -4  -7   2      178.16      174.56     31.58 o 
  -3  -7   2      115.94      136.27     25.66 o 
  -2  -7   2      152.55      151.24     23.99 o 
  -1  -7   2       32.29       29.01     15.78 o 
   0  -7   2     1071.12      946.12     45.62 o 
   1  -7   2      423.63      403.30     60.23 o 
   3  -7   2       14.09        1.64     20.18 o 
   4  -7   2       50.23       40.75     26.69 o 
   5  -7   2        0.88       -5.71     22.45 o 
   6  -7   2      329.88      283.17     52.05 o 
   7  -7   2        0.20       18.42     30.91 o 
   8  -7   2        1.76       27.05     37.71 o 
   9  -7   2        5.59        5.15     42.10 o 
  10  -7   2        0.06        1.66     54.12 o 
  11  -7   2        8.58      -15.09     55.59 o 
  -9  -6   2       27.15      -29.47     68.85 o 
  -8  -6   2        0.61       14.26     60.62 o 
  -7  -6   2       48.46       30.88     75.26 o 
  -6  -6   2       23.03       23.92     37.57 o 
  -5  -6   2        4.15      -31.44     26.58 o 
  -4  -6   2       31.84       26.75     20.18 o 
  -3  -6   2       25.26        7.04     22.68 o 
  -2  -6   2       22.78       15.82     13.58 o 
  -1  -6   2      185.65      198.41     28.19 o 
   0  -6   2      519.46      516.28     36.68 o 
   1  -6   2       74.12      102.90     16.77 o 
   2  -6   2       16.21       23.19     17.14 o 
   3  -6   2      162.64      161.65     30.97 o 
   4  -6   2      181.21      162.04     33.11 o 
   5  -6   2      251.46      206.48     41.35 o 
   7  -6   2        1.28       32.61     34.89 o 
   8  -6   2       73.16       82.17     55.20 o 
   9  -6   2       21.78       20.50     44.96 o 
  10  -6   2        4.61       20.29     51.00 o 
  11  -6   2        0.53        7.97     54.89 o 
  -9  -5   2        2.56       52.12     79.18 o 
  -8  -5   2       12.21        5.15     55.97 o 
  -7  -5   2        5.02       69.07     45.91 o 
  -6  -5   2       32.03       40.85     35.05 o 
  -5  -5   2       20.65       34.03     21.01 o 
  -4  -5   2       18.80       51.32     20.51 o 
  -3  -5   2        0.00        4.97     17.73 o 
  -2  -5   2        3.43        5.87     11.02 o 
  -1  -5   2      103.67      155.29     20.54 o 
   0  -5   2       30.56       17.07     17.71 o 
   1  -5   2        0.00       -6.26      8.33 o 
   2  -5   2      127.95      207.34     46.13 o 
   3  -5   2        2.53      -11.97     35.26 o 
   4  -5   2       69.67       66.94     15.04 o 
   5  -5   2       19.81        6.40     14.52 o 
   6  -5   2       29.93       18.83     28.04 o 
   7  -5   2      109.05      137.16     43.71 o 
   8  -5   2      194.27      154.72     99.47 o 
   9  -5   2       35.84        2.86     45.32 o 
  10  -5   2       95.84       81.94     52.18 o 
  11  -5   2        7.12       46.78     78.42 o 
 -10  -4   2        0.02       30.50     89.67 o 
  -9  -4   2       27.66      -27.91     67.06 o 
  -8  -4   2       12.63       55.28     66.53 o 
  -7  -4   2       75.35       51.64     40.37 o 
  -5  -4   2       10.16        3.21     18.78 o 
  -4  -4   2      570.24      673.17     49.92 o 
  -3  -4   2       56.95      102.36     18.80 o 
  -2  -4   2      247.05      259.04     39.55 o 
  -1  -4   2       67.34       68.87     30.56 o 
   0  -4   2      710.73      672.37     30.78 o 
   1  -4   2        0.52       10.94      6.76 o 
   2  -4   2      464.86      530.08     42.90 o 
   3  -4   2      142.25      139.90     16.98 o 
   4  -4   2        0.01        1.95     21.32 o 
   5  -4   2      325.29      323.48     35.45 o 
   6  -4   2       68.81       70.91     23.59 o 
   7  -4   2        3.33       12.40     24.28 o 
   8  -4   2       29.80       13.13     39.27 o 
   9  -4   2       73.11      -23.34     37.63 o 
  10  -4   2        0.49      -29.86     43.03 o 
 -10  -3   2       16.52      -53.07     69.20 o 
  -9  -3   2        2.76       -6.14     76.97 o 
  -8  -3   2      272.92      231.26     92.41 o 
  -7  -3   2       19.44       32.95     25.77 o 
  -6  -3   2      348.93      332.26     73.88 o 
  -5  -3   2      100.99      122.78     25.90 o 
  -4  -3   2      261.93      299.73     32.39 o 
  -3  -3   2       84.22       94.38     38.57 o 
  -2  -3   2     6686.83     6486.79    137.42 o 
  -1  -3   2      428.12      449.20     25.79 o 
   0  -3   2      161.33      122.86     22.59 o 
   1  -3   2       73.31      111.72     15.56 o 
   2  -3   2      429.81      451.81     55.79 o 
   3  -3   2       88.40       82.22     31.36 o 
   4  -3   2      101.84      111.38     20.31 o 
   5  -3   2      717.56      829.68     53.87 o 
   6  -3   2      340.45      368.32     52.38 o 
   7  -3   2        0.82       -0.09     24.39 o 
   8  -3   2        0.22       11.39     30.82 o 
   9  -3   2        4.25       17.24     35.24 o 
  10  -3   2        8.76        1.22     51.01 o 
 -10  -2   2       77.10       86.62     85.55 o 
  -9  -2   2       16.05       38.47     70.42 o 
  -8  -2   2        1.81      -10.63     31.56 o 
  -7  -2   2       12.11       66.24     25.45 o 
  -6  -2   2      100.50      106.07     35.44 o 
  -5  -2   2       79.75       74.53     21.70 o 
  -4  -2   2      920.98      948.69     44.16 o 
  -3  -2   2      602.65      565.00     32.54 o 
  -2  -2   2    14673.62    13375.32    250.57 o 
  -1  -2   2    43039.88    37432.07    654.49 o 
   0  -2   2     1418.76     1344.71     54.95 o 
   1  -2   2      444.97      399.66     26.29 o 
   2  -2   2       14.86       20.50      8.71 o 
   3  -2   2      576.99      503.41     68.91 o 
   4  -2   2      762.84      840.09     62.51 o 
   5  -2   2      100.58      111.91     29.99 o 
   6  -2   2       89.40      134.91     28.21 o 
   7  -2   2      112.73       73.03     25.14 o 
   8  -2   2        4.48       18.99     22.52 o 
   9  -2   2       11.78       -7.59     53.11 o 
  10  -2   2       32.74       39.58     52.19 o 
 -11  -1   2        0.02      -26.34    143.99 o 
 -10  -1   2       19.46       18.41     76.06 o 
  -9  -1   2        9.71       -6.56     39.15 o 
  -8  -1   2       22.37       49.29     57.00 o 
  -7  -1   2      115.31       60.42     55.12 o 
  -6  -1   2       30.46       47.17     24.67 o 
  -5  -1   2      313.81      356.01     38.41 o 
  -4  -1   2       54.87       57.26     22.87 o 
  -3  -1   2     1042.26     1025.20     70.70 o 
  -2  -1   2     1555.80     1394.75     39.64 o 
  -1  -1   2     7986.94     7114.57    134.70 o 
   0  -1   2        0.76       -7.88      5.26 o 
   1  -1   2     5471.08     5144.50    101.40 o 
   2  -1   2     2640.08     2414.02     61.20 o 
   3  -1   2     1523.74     1365.54     64.95 o 
   4  -1   2      757.68      763.36     43.96 o 
   5  -1   2      436.84      409.11     44.99 o 
   6  -1   2        3.88       11.91     18.07 o 
   7  -1   2       23.04       42.32     21.98 o 
   8  -1   2       15.16       -5.61     26.01 o 
   9  -1   2        1.21      -29.52     41.67 o 
  10  -1   2      185.49      174.21     61.68 o 
  11  -1   2       29.84      -25.62     79.79 o 
 -11   0   2       18.20       81.32    123.94 o 
 -10   0   2        1.95      -47.73     79.64 o 
  -9   0   2        3.33        9.68     47.54 o 
  -8   0   2       19.73       35.57     31.21 o 
  -7   0   2        0.51       16.95     20.16 o 
  -6   0   2       13.92       12.66     39.46 o 
  -5   0   2        1.06       12.13     15.60 o 
  -4   0   2      694.20      812.85     56.76 o 
  -3   0   2     1287.69     1215.74     67.75 o 
  -2   0   2       47.98       90.94     41.75 o 
  -1   0   2      246.48      244.54     20.37 o 
   1   0   2       79.85      104.34     25.47 o 
   2   0   2       11.92       12.00      8.09 o 
   3   0   2     7283.51     6517.32    137.75 o 
   4   0   2      554.45      626.39     90.01 o 
   5   0   2       32.98       34.97     17.91 o 
   6   0   2       71.02      104.12     25.81 o 
   7   0   2       50.71       64.21     46.63 o 
   8   0   2       59.74       42.86     36.83 o 
   9   0   2        0.99       -8.41     67.12 o 
  10   0   2       91.69       85.08     53.85 o 
  11   0   2        0.10       52.65     90.09 o 
 -11   1   2        4.41       82.81    100.57 o 
 -10   1   2       60.24       49.84     81.03 o 
  -9   1   2       12.55       13.67     36.30 o 
  -8   1   2       74.77       55.41     36.08 o 
  -7   1   2      120.23      109.99     46.21 o 
  -6   1   2        4.36        6.05     16.58 o 
  -5   1   2      179.15      180.74     27.63 o 
  -4   1   2       54.90       57.72     27.69 o 
  -3   1   2     2392.48     2139.93     60.74 o 
  -2   1   2     1779.61     1675.24     49.61 o 
  -1   1   2        0.67       12.97      5.91 o 
   0   1   2     1455.96     1247.98     31.60 o 
   1   1   2      902.56     1007.57     45.79 o 
   2   1   2     2968.79     2741.77     99.18 o 
   3   1   2       53.23       70.31     14.63 o 
   4   1   2     1053.69      943.77    142.67 o 
   5   1   2        8.50       13.25     17.08 o 
   6   1   2       93.21      120.52     25.44 o 
   7   1   2       12.71       29.82     32.01 o 
   8   1   2      165.88      176.28     50.25 o 
   9   1   2       20.45       39.64     47.22 o 
  10   1   2       17.74      -23.64     73.81 o 
 -11   2   2       22.97        7.00     49.52 o 
 -10   2   2        0.10        7.72     42.59 o 
  -9   2   2       92.44       99.67     43.25 o 
  -8   2   2       23.31       14.05     25.18 o 
  -7   2   2        0.02        0.49     17.74 o 
  -6   2   2      100.42      146.90     27.07 o 
  -5   2   2       65.67       88.41     20.64 o 
  -4   2   2      238.91      290.00     29.49 o 
  -3   2   2     1803.91     1525.37     86.74 o 
  -2   2   2       86.43       84.76     13.99 o 
  -1   2   2      306.05      261.30     27.81 o 
   0   2   2     5872.59     6013.09    118.09 o 
   1   2   2      228.46      243.38     76.52 o 
   2   2   2      310.14      354.53     41.04 o 
   3   2   2      917.43     1002.37     47.32 o 
   4   2   2        0.77       -0.06     13.09 o 
   5   2   2      140.88      139.73     33.95 o 
   6   2   2       33.33       19.18     25.97 o 
   7   2   2       17.34       -6.18     31.90 o 
   8   2   2        6.66       21.39     50.51 o 
   9   2   2        8.11       11.43     44.33 o 
  10   2   2        0.07      -50.48     69.27 o 
 -11   3   2        8.85        7.52     46.01 o 
 -10   3   2       31.93      139.11     98.30 o 
  -9   3   2       52.33      103.01     45.59 o 
  -8   3   2      985.39     1138.28     85.81 o 
  -7   3   2      251.10      239.09     47.84 o 
  -6   3   2       73.14       90.69     22.97 o 
  -5   3   2      374.56      497.06     42.34 o 
  -4   3   2      150.06      141.79     23.70 o 
  -3   3   2      316.60      302.93     26.58 o 
  -2   3   2       45.57       87.96     14.32 o 
  -1   3   2      842.00      784.03     29.96 o 
   0   3   2     1048.80      868.21     30.74 o 
   1   3   2      175.47      195.95     36.33 o 
   2   3   2       21.24       20.92     23.96 o 
   3   3   2      704.61      788.29     96.99 o 
   4   3   2        6.64       16.05     14.64 o 
   5   3   2       10.36        6.72     27.57 o 
   6   3   2      147.17      217.15     50.05 o 
   7   3   2       70.58      144.85     48.12 o 
   8   3   2        5.40       19.33     42.07 o 
   9   3   2        8.56      -49.02     41.17 o 
  10   3   2        1.42       44.07     83.11 o 
 -11   4   2        3.86      -25.92     60.05 o 
 -10   4   2       17.33       70.22     61.68 o 
  -9   4   2      161.78      232.46     55.28 o 
  -8   4   2       35.23       52.25     29.62 o 
  -7   4   2       38.74       42.67     35.92 o 
  -6   4   2      717.58      889.42     62.44 o 
  -5   4   2      887.48      990.23     59.08 o 
  -4   4   2      561.96      658.94     43.45 o 
  -3   4   2       24.77       19.40     10.68 o 
  -2   4   2      660.02      645.77     33.98 o 
  -1   4   2      673.43      684.33     34.80 o 
   0   4   2        0.32        3.69      8.83 o 
   1   4   2      270.51      291.36     17.49 o 
   2   4   2      107.80      118.56     28.84 o 
   3   4   2       92.43       90.92     28.62 o 
   4   4   2        6.47      -19.48     18.28 o 
   5   4   2      192.31      240.75     51.41 o 
   6   4   2        1.67      -44.23     32.50 o 
   7   4   2       18.60        1.73     35.22 o 
   8   4   2        0.22      -56.10     39.39 o 
   9   4   2       11.08       74.45     54.37 o 
 -11   5   2        2.13       26.19     68.70 o 
 -10   5   2       69.53       -7.32     62.87 o 
  -9   5   2      192.85      281.28     78.61 o 
  -8   5   2      435.48      480.76     56.15 o 
  -7   5   2        4.68        6.30     22.22 o 
  -6   5   2      204.39      354.06     61.09 o 
  -5   5   2      151.68      194.80     27.64 o 
  -4   5   2      592.26      627.54     42.89 o 
  -3   5   2      472.47      490.98     55.28 o 
  -2   5   2     2155.98     2343.04     90.17 o 
  -1   5   2     2791.28     2654.66     75.16 o 
   0   5   2     3747.47     3691.71     92.13 o 
   1   5   2      550.12      614.14     28.90 o 
   2   5   2       13.79        5.14     10.96 o 
   3   5   2        6.20      -18.59     15.18 o 
   4   5   2        8.01      -17.99     19.01 o 
   5   5   2      238.49      247.69     52.38 o 
   6   5   2      247.49      252.75    109.66 o 
   7   5   2        3.74       33.26     40.03 o 
   8   5   2        6.62       47.67     47.51 o 
   9   5   2        7.27       -4.76     53.12 o 
 -11   6   2       18.17      129.51     74.80 o 
 -10   6   2        0.63       67.52     70.57 o 
  -9   6   2      152.16      136.07     75.87 o 
  -8   6   2      819.36      981.10    129.68 o 
  -7   6   2      289.24      312.33     65.69 o 
  -6   6   2       33.14       34.38     19.44 o 
  -5   6   2       12.96       48.21     18.32 o 
  -4   6   2      424.16      593.22     79.73 o 
  -3   6   2      204.78      256.55     35.98 o 
  -2   6   2      304.10      368.76     34.59 o 
  -1   6   2      477.88      552.40     39.95 o 
   0   6   2       77.85      132.33     20.57 o 
   1   6   2       18.62       22.93     12.61 o 
   2   6   2       50.38       63.22     16.99 o 
   3   6   2       14.03       -0.93     25.14 o 
   4   6   2     1593.72     1586.25    298.26 o 
   5   6   2      554.37      487.48    151.66 o 
   6   6   2      117.50       93.15     48.02 o 
   7   6   2        3.30       20.98     43.30 o 
   8   6   2        0.12       23.81     55.81 o 
  -9   7   2        5.75       45.10     66.03 o 
  -8   7   2       63.72       40.83     40.66 o 
  -7   7   2       48.03       71.69     33.46 o 
  -6   7   2        8.36       26.80     38.24 o 
  -5   7   2       56.20       72.20     30.33 o 
  -4   7   2      566.50      572.49     46.88 o 
  -3   7   2      133.72      159.53     26.39 o 
  -2   7   2       19.48       36.32     17.61 o 
  -1   7   2        8.61        5.34     13.93 o 
   0   7   2       35.05       41.91     15.86 o 
   1   7   2       74.79       57.39     17.15 o 
   2   7   2      187.71      191.18     43.61 o 
   3   7   2        0.64       30.32     29.15 o 
   4   7   2      856.28      765.50     88.64 o 
   5   7   2       11.29       15.65     32.25 o 
   6   7   2       18.86      -17.83     39.27 o 
   7   7   2        0.09       67.35     46.74 o 
   8   7   2       94.63      178.77     71.01 o 
 -11   8   2       36.06      -56.96    114.60 o 
 -10   8   2        3.46       35.30    103.93 o 
  -9   8   2       27.50       81.28     62.41 o 
  -8   8   2       21.98      -26.46     39.44 o 
  -7   8   2       38.94      -12.64     30.48 o 
  -6   8   2        2.14       22.29     34.50 o 
  -5   8   2        0.01      -26.92     27.63 o 
  -4   8   2        4.72       12.27     29.41 o 
  -3   8   2        6.95       19.95     17.12 o 
  -2   8   2       18.50       38.46     19.21 o 
  -1   8   2       16.92       -6.97     16.76 o 
   0   8   2       43.11       41.23     18.34 o 
   1   8   2       47.70       47.65     30.76 o 
   2   8   2       24.02       18.20     28.36 o 
   3   8   2      273.12      307.08     59.73 o 
   4   8   2       77.87       87.31     43.64 o 
   5   8   2       27.05       -1.22     38.16 o 
   6   8   2        1.21       27.42     47.72 o 
   7   8   2       16.28      -24.84     47.61 o 
 -10   9   2       68.74       25.62    111.02 o 
  -9   9   2        0.18       36.64     45.65 o 
  -8   9   2       26.17       39.50     50.36 o 
  -7   9   2        0.22      -13.93     30.80 o 
  -6   9   2        4.69       32.70     39.03 o 
  -5   9   2       13.61      -22.98     32.15 o 
  -4   9   2       45.50      122.39     41.31 o 
  -3   9   2       68.86       51.85     32.32 o 
  -2   9   2       46.03       47.81     24.01 o 
  -1   9   2       23.88       42.94     22.07 o 
   0   9   2       37.78       47.46     42.24 o 
   1   9   2       24.75       19.17     30.80 o 
   2   9   2       13.56      -21.45     69.46 o 
   3   9   2        0.10       -7.85     30.74 o 
   4   9   2        4.28        7.15     44.40 o 
   5   9   2       53.40      145.44     76.32 o 
   6   9   2       11.11       32.59     55.55 o 
 -10  10   2        1.51      231.26    149.07 o 
  -9  10   2       69.38       72.05     57.36 o 
  -8  10   2        1.49       -9.39     43.60 o 
  -7  10   2        0.29      -37.94     38.26 o 
  -6  10   2       65.73       26.74     41.35 o 
  -5  10   2      418.71      406.63     67.85 o 
  -4  10   2      464.95      429.64    199.68 o 
  -3  10   2      336.03      440.74    149.62 o 
  -2  10   2       63.49       17.97     32.36 o 
  -1  10   2        8.27       21.65     43.90 o 
   0  10   2       42.52       57.05     32.83 o 
   1  10   2       27.22       25.10     33.01 o 
   2  10   2       32.93       43.24     37.00 o 
   3  10   2        4.42       64.70     41.72 o 
   4  10   2       22.97       31.73     46.95 o 
   5  10   2        1.37       18.88     51.66 o 
  -9  11   2        0.40      -53.98     68.87 o 
  -8  11   2        0.85       21.84     49.53 o 
  -7  11   2        4.48      -19.94     43.04 o 
  -6  11   2       76.72       28.47     50.78 o 
  -5  11   2       44.97       38.24     46.26 o 
  -4  11   2       53.07      139.47     89.12 o 
  -3  11   2        2.56      -12.37     84.79 o 
  -2  11   2        6.71       26.78     33.49 o 
  -1  11   2        5.26       63.86     60.96 o 
   0  11   2       76.18       32.41     51.54 o 
   1  11   2       25.82       95.20     57.22 o 
   2  11   2        0.06       -3.45     40.08 o 
   3  11   2        0.21      -27.84     41.25 o 
   4  11   2        0.81       -4.93     51.20 o 
  -8  12   2        0.10      -22.34     44.22 o 
  -7  12   2        0.10       23.17     54.87 o 
  -6  12   2        0.45       35.62     47.66 o 
  -5  12   2        0.43       -7.23     44.02 o 
  -4  12   2        9.98       18.22     44.53 o 
  -3  12   2        4.47      -19.65     41.18 o 
  -2  12   2        0.64      -10.26     54.78 o 
  -1  12   2       77.39      -47.16     59.89 o 
   0  12   2        9.45       56.65     63.51 o 
   1  12   2        0.06      -17.88     53.60 o 
   2  12   2       10.29       25.09     63.74 o 
   3  12   2       12.13       37.67     81.36 o 
  -7  13   2        5.68       42.75     79.93 o 
  -6  13   2        0.65       17.44     53.23 o 
  -5  13   2        0.01       30.42     52.38 o 
  -4  13   2        0.85       58.55     49.50 o 
  -3  13   2        4.14       45.29     69.12 o 
  -2  13   2        5.23       15.44     57.19 o 
  -1  13   2       29.23      -64.70     58.14 o 
   0  13   2        0.42       25.16     66.83 o 
   1  13   2        0.28        3.93     72.97 o 
  -5  14   2        8.43      -33.49     51.22 o 
  -4  14   2        0.03       10.98     69.73 o 
  -3  14   2        9.21       65.57     86.69 o 
  -2  14   2        0.86       21.54     72.89 o 
   0 -14   3        0.05       65.27     71.18 o 
   1 -14   3        0.10       23.94     70.22 o 
   2 -14   3        0.00       39.11     46.56 o 
   3 -14   3        0.73       16.27     48.29 o 
   4 -14   3        0.28      -42.35     42.12 o 
   5 -14   3       46.03       32.63     45.01 o 
  -2 -13   3        3.31      -23.26     62.41 o 
  -1 -13   3        4.97       -1.33     62.03 o 
   0 -13   3        1.87      -32.29     60.69 o 
   1 -13   3        0.08       98.25     47.84 o 
   2 -13   3        4.92        9.56     37.96 o 
   3 -13   3       14.76       62.08     44.18 o 
   4 -13   3       96.87       77.30     45.40 o 
   5 -13   3       26.77       11.33     38.68 o 
   6 -13   3        6.20       40.62     43.69 o 
   7 -13   3        0.00       22.07     45.38 o 
  -4 -12   3        3.76       18.49     75.14 o 
  -3 -12   3        3.01       11.02     72.93 o 
  -2 -12   3        6.14      -35.84     55.32 o 
  -1 -12   3        0.61       85.36     58.67 o 
   0 -12   3       11.70        5.29     33.15 o 
   1 -12   3        9.67       12.11     36.36 o 
   2 -12   3        0.24       31.07     60.12 o 
   3 -12   3        1.10       -6.02     34.11 o 
   4 -12   3        4.94       33.30     39.84 o 
   5 -12   3        0.11      -14.33     34.16 o 
   6 -12   3       74.05       63.58     58.29 o 
   7 -12   3        0.61       -0.84     45.28 o 
   8 -12   3       20.84       40.65     52.92 o 
  -5 -11   3        4.30        9.67     54.79 o 
  -4 -11   3        0.38      -46.82     59.32 o 
  -3 -11   3        5.72       37.09     59.66 o 
  -2 -11   3       33.57       86.43     59.13 o 
  -1 -11   3       13.72       14.65     53.70 o 
   0 -11   3      105.06      159.74     40.70 o 
   1 -11   3        0.09        2.17     29.22 o 
   2 -11   3        0.79       -7.23     29.81 o 
   3 -11   3        1.89        4.22     31.20 o 
   4 -11   3       69.11       63.99     37.96 o 
   5 -11   3       17.24      -20.52     33.49 o 
   6 -11   3       16.80      -23.25     41.14 o 
   7 -11   3       31.17       42.93     45.81 o 
   8 -11   3        7.62       33.77     47.87 o 
   9 -11   3        7.96       62.97     58.87 o 
  -6 -10   3        3.63        7.62     76.86 o 
  -5 -10   3        9.07       39.82     63.76 o 
  -4 -10   3       34.79       30.53     39.26 o 
  -3 -10   3      165.39      159.06     51.99 o 
  -2 -10   3       45.83       84.73     33.29 o 
  -1 -10   3        0.07       14.82     28.78 o 
   0 -10   3       32.13       76.64     33.39 o 
   1 -10   3       17.13       25.92     29.47 o 
   2 -10   3       52.77      102.94     34.84 o 
   3 -10   3      109.53      101.43     42.79 o 
   4 -10   3      337.66      306.65    107.53 o 
   6 -10   3        0.28        3.58     34.50 o 
   7 -10   3        0.06       22.86     37.80 o 
   8 -10   3        1.46      -29.01     36.33 o 
   9 -10   3        0.17      -19.35     46.40 o 
  10 -10   3       12.64       17.43     57.46 o 
  -7  -9   3       12.67       29.81     75.98 o 
  -6  -9   3        0.34       17.38     70.53 o 
  -5  -9   3       48.05      129.69    103.41 o 
  -4  -9   3       92.37       56.12     39.22 o 
  -3  -9   3        6.79       18.90     24.44 o 
  -2  -9   3        0.84       -4.30     20.53 o 
  -1  -9   3       45.11       33.17     21.57 o 
   0  -9   3       66.94       48.38     27.98 o 
   1  -9   3       60.94       85.87     30.64 o 
   2  -9   3       64.28       83.62     29.65 o 
   3  -9   3       16.01      -14.27     22.48 o 
   4  -9   3        1.58       -3.73     27.99 o 
   5  -9   3        1.63        1.22     27.42 o 
   6  -9   3       28.19      144.38     77.58 o 
   7  -9   3       18.63       -3.58     37.15 o 
   8  -9   3        0.83       53.49     64.14 o 
   9  -9   3       11.22       11.08     47.00 o 
  10  -9   3        0.30       84.69     58.40 o 
  -8  -8   3        8.22      -81.05     77.28 o 
  -7  -8   3        0.09       42.62     75.68 o 
  -6  -8   3        4.64      -24.40     52.34 o 
  -5  -8   3       26.99       -1.89     41.04 o 
  -4  -8   3       50.52       67.00     36.45 o 
  -3  -8   3       18.48       23.14     21.38 o 
  -2  -8   3        9.93       27.80     21.06 o 
  -1  -8   3      305.19      368.71     39.06 o 
   0  -8   3      180.87      250.58     36.30 o 
   1  -8   3      638.92      565.48     55.29 o 
   2  -8   3        0.29        4.02     21.01 o 
   3  -8   3       14.58        0.81     21.56 o 
   4  -8   3       25.67       39.50     26.72 o 
   6  -8   3       49.85        6.74     27.72 o 
   7  -8   3       64.69       29.24     47.71 o 
   8  -8   3        1.17        5.33     42.68 o 
   9  -8   3       24.93      -28.12     45.62 o 
  10  -8   3        1.06        3.84     53.58 o 
  -8  -7   3        0.05       15.25     81.09 o 
  -7  -7   3        0.82       17.99     64.05 o 
  -6  -7   3       66.75       77.94     45.69 o 
  -5  -7   3       61.61       80.20     40.87 o 
  -4  -7   3        0.69       17.86     19.74 o 
  -3  -7   3        0.43       39.09     19.74 o 
  -2  -7   3       12.52       17.02     26.00 o 
  -1  -7   3        0.30       17.42     14.39 o 
   0  -7   3      165.43      161.16     36.71 o 
   1  -7   3      123.30      128.03     19.04 o 
   2  -7   3       57.49       88.14     23.35 o 
   4  -7   3       55.44       31.72     25.13 o 
   5  -7   3      381.17      292.55     77.16 o 
   6  -7   3      121.02       75.50     34.58 o 
   7  -7   3       29.55      -11.03     27.66 o 
   8  -7   3       66.38        5.08     43.19 o 
   9  -7   3        0.26       33.07     47.72 o 
  10  -7   3        1.96       -0.28     48.26 o 
  11  -7   3       14.21       55.79     62.45 o 
  -9  -6   3        4.41      174.34    112.01 o 
  -8  -6   3        1.24       16.58     70.42 o 
  -7  -6   3        5.96       47.39     56.23 o 
  -6  -6   3       63.62       84.39     52.19 o 
  -5  -6   3        0.12       19.78     23.00 o 
  -4  -6   3       27.68       49.79     21.35 o 
  -3  -6   3        0.18       -4.52     14.24 o 
  -2  -6   3      534.38      631.24     69.61 o 
  -1  -6   3      787.90      715.50     43.60 o 
   0  -6   3        0.71        2.72     11.30 o 
   1  -6   3       27.76       29.81     16.27 o 
   2  -6   3        2.24       47.46     19.50 o 
   3  -6   3      250.57      242.42     37.67 o 
   4  -6   3       71.55       58.60     23.60 o 
   5  -6   3      460.45      353.55     50.53 o 
   6  -6   3       43.62       10.04     28.00 o 
   7  -6   3        1.65       -9.49     32.92 o 
   8  -6   3      108.79       94.06     45.06 o 
   9  -6   3      308.73      208.59    107.87 o 
  10  -6   3      104.45      158.81     58.85 o 
  11  -6   3        4.37       12.69     67.69 o 
  -9  -5   3       54.88      205.87    105.60 o 
  -8  -5   3        0.22      -46.51     61.38 o 
  -7  -5   3       19.25      115.59     66.64 o 
  -6  -5   3       11.17       38.87     25.59 o 
  -5  -5   3        5.25       22.73     19.62 o 
  -4  -5   3        9.12       22.25     17.26 o 
  -3  -5   3       30.53       24.89     14.86 o 
  -2  -5   3       61.80       55.48     16.74 o 
  -1  -5   3       19.49       23.37     11.64 o 
   0  -5   3      840.30      796.75     46.12 o 
   1  -5   3       26.72       34.72     11.60 o 
   2  -5   3       84.65      131.35     25.80 o 
   3  -5   3      132.39      156.73     28.27 o 
   4  -5   3        0.75       -2.19     10.56 o 
   5  -5   3       50.19       49.23     40.58 o 
   6  -5   3        3.62        6.96     28.78 o 
   7  -5   3      169.64      154.57     44.87 o 
   8  -5   3       16.57       -1.48     36.41 o 
   9  -5   3       18.48       28.44     42.92 o 
  10  -5   3       87.50       10.23     53.07 o 
  11  -5   3       11.90      -40.18     63.55 o 
 -10  -4   3        4.39       74.00     75.91 o 
  -9  -4   3       57.37      139.92     96.87 o 
  -8  -4   3       16.93      -18.80     54.25 o 
  -7  -4   3        8.56      -10.93     35.76 o 
  -6  -4   3        0.08       17.78     20.02 o 
  -5  -4   3       33.32       21.24     33.74 o 
  -4  -4   3        0.12       -5.90     13.53 o 
  -3  -4   3       87.97      103.70     18.85 o 
  -2  -4   3        0.88       -1.68     10.38 o 
  -1  -4   3     2879.46     2515.07     68.81 o 
   0  -4   3     2295.50     2189.60     72.33 o 
   1  -4   3      433.18      414.98     37.82 o 
   2  -4   3       42.95      117.44     39.15 o 
   3  -4   3      229.44      227.09     43.77 o 
   4  -4   3      327.92      302.31     30.69 o 
   5  -4   3       31.93       10.41     16.59 o 
   6  -4   3      119.66      116.39     48.31 o 
   7  -4   3      299.58      226.13     36.09 o 
   8  -4   3       14.10       25.75     41.44 o 
   9  -4   3       61.33       68.99     52.57 o 
  10  -4   3       37.49       74.57     64.73 o 
  11  -4   3        1.90       -1.79     66.83 o 
 -10  -3   3        9.76      -34.73     75.33 o 
  -9  -3   3        1.17       74.42     80.33 o 
  -8  -3   3       18.82       16.06     38.61 o 
  -7  -3   3      140.22      152.78     44.26 o 
  -6  -3   3       59.76       70.81     24.24 o 
  -5  -3   3      128.02      193.18     61.56 o 
  -4  -3   3     1488.68     1470.43     55.20 o 
  -3  -3   3      162.97      151.95     20.47 o 
  -2  -3   3     1647.85     1544.52     48.97 o 
  -1  -3   3     3629.82     3359.12     79.82 o 
   0  -3   3     5057.78     4874.43    105.91 o 
   1  -3   3       97.41      152.65     19.38 o 
   2  -3   3      418.43      435.34     70.50 o 
   3  -3   3     2720.90     2599.44     72.22 o 
   4  -3   3     1405.11     1467.79     61.43 o 
   5  -3   3       48.35      105.81     26.26 o 
   6  -3   3      128.60      131.50     29.56 o 
   7  -3   3       21.75       -5.64     20.70 o 
   8  -3   3        0.18      -16.97     25.18 o 
   9  -3   3        4.64       50.70     38.87 o 
  10  -3   3      115.21      232.86     87.38 o 
 -11  -2   3       13.54      160.01    177.96 o 
  -9  -2   3        0.17      -27.14     63.02 o 
  -8  -2   3       18.04        2.87     39.44 o 
  -7  -2   3       80.11       75.94     40.95 o 
  -6  -2   3      260.06      290.27     37.83 o 
  -5  -2   3        0.94       30.59     16.77 o 
  -4  -2   3     1796.37     1687.00     59.06 o 
  -3  -2   3     2146.44     1993.49     58.41 o 
  -2  -2   3     7507.56     6752.66    156.70 o 
  -1  -2   3        8.15        9.59      9.63 o 
   0  -2   3     9980.02     9285.30    177.46 o 
   1  -2   3    14937.27    14059.71    258.81 o 
   2  -2   3     9936.23     9819.52    193.39 o 
   3  -2   3       52.78       52.91     13.38 o 
   4  -2   3      576.11      584.31     41.79 o 
   5  -2   3        6.52       10.19     18.29 o 
   6  -2   3       41.29       51.08     22.46 o 
   7  -2   3        4.75       24.22     23.58 o 
   8  -2   3      183.78      130.50     34.55 o 
   9  -2   3       31.23       97.48     70.53 o 
  10  -2   3        9.88       50.87     46.43 o 
 -11  -1   3        3.60       -6.71    149.22 o 
 -10  -1   3       30.31       98.17    116.93 o 
  -9  -1   3       68.43       75.71     61.95 o 
  -8  -1   3        0.01      -25.23     29.26 o 
  -7  -1   3      134.39      131.37     41.24 o 
  -6  -1   3       41.26       38.52     26.85 o 
  -5  -1   3      295.55      320.35     32.74 o 
  -4  -1   3       13.91       35.55     14.17 o 
  -3  -1   3     1570.40     1341.71     44.06 o 
  -2  -1   3     9335.99     8356.62    162.98 o 
  -1  -1   3     1149.59      966.93     51.92 o 
   0  -1   3      539.39      595.51     28.05 o 
   1  -1   3       10.79       13.77      9.19 o 
   2  -1   3     2074.15     2133.68     56.79 o 
   3  -1   3      193.74      208.53     22.62 o 
   4  -1   3      377.05      401.51     35.12 o 
   5  -1   3      240.29      307.32     38.69 o 
   6  -1   3      246.73      337.26    108.96 o 
   7  -1   3        0.05        3.96     40.07 o 
   8  -1   3       33.77       43.89     53.72 o 
   9  -1   3        3.97      -62.87     41.91 o 
  10  -1   3       23.77       51.14     62.73 o 
  11  -1   3        2.36      -92.79     80.48 o 
 -11   0   3       30.72        0.69     93.75 o 
 -10   0   3        1.12       55.87     50.94 o 
  -9   0   3       48.93      108.96     53.18 o 
  -8   0   3        0.27       16.95     36.65 o 
  -7   0   3       15.72        0.77     19.84 o 
  -6   0   3      113.30      115.06     39.92 o 
  -5   0   3        0.42       -0.55     13.66 o 
  -4   0   3      413.73      364.17     29.02 o 
  -3   0   3     1526.54     1571.47     70.64 o 
  -2   0   3     5759.04     5204.71    169.25 o 
  -1   0   3      490.15      473.70     18.57 o 
   0   0   3      339.93      349.19     23.45 o 
   1   0   3     1179.28     1185.79     34.65 o 
   2   0   3      339.85      326.73     39.87 o 
   3   0   3      707.03      679.67     32.97 o 
   4   0   3      519.21      636.04     40.46 o 
   5   0   3        1.14       -4.64     19.37 o 
   6   0   3       70.45       55.71     63.55 o 
   7   0   3       18.86       -7.46     52.21 o 
   8   0   3       12.70       56.91     40.13 o 
   9   0   3        6.85      158.09     64.31 o 
  10   0   3       61.62        9.53     64.41 o 
  11   0   3        4.92      -77.39     70.19 o 
 -11   1   3        1.06       -8.62     80.54 o 
 -10   1   3        4.67       61.97     47.51 o 
  -9   1   3        0.06      -36.61     33.57 o 
  -8   1   3       70.33       85.88     40.51 o 
  -7   1   3       38.91       46.17     43.79 o 
  -6   1   3      312.12      331.24     58.04 o 
  -5   1   3        0.20       22.26     14.69 o 
  -4   1   3        4.92       20.59     12.01 o 
  -3   1   3      555.29      587.12     64.16 o 
  -2   1   3     4306.55     3998.18    100.27 o 
  -1   1   3     1240.46      996.76     47.38 o 
   0   1   3      578.43      510.91     40.70 o 
   1   1   3     3986.69     3871.03    121.21 o 
   2   1   3      238.27      216.27     31.60 o 
   3   1   3      139.24      133.61     17.07 o 
   4   1   3     1396.64     1012.86    248.47 o 
   5   1   3       42.33       65.60     19.98 o 
   6   1   3      350.08      295.87     77.66 o 
   7   1   3      106.90       50.18     72.38 o 
   8   1   3      359.07      325.28    140.53 o 
   9   1   3        0.61       28.81     43.00 o 
  10   1   3        0.15       -9.92     51.86 o 
 -11   2   3        2.97       33.07     49.24 o 
 -10   2   3        9.14       24.36     49.26 o 
  -8   2   3      491.90      477.34    114.20 o 
  -7   2   3      329.18      494.10    111.55 o 
  -6   2   3       34.11        4.20     29.36 o 
  -5   2   3        5.44       17.46     20.79 o 
  -4   2   3      332.46      368.02     36.40 o 
  -3   2   3      622.56      634.45     58.06 o 
  -2   2   3     5747.14     5409.68    115.93 o 
  -1   2   3       44.01       77.89     12.71 o 
   0   2   3       63.96       34.78     15.67 o 
   1   2   3       34.50       31.48     19.88 o 
   2   2   3      569.16      537.38     60.14 o 
   3   2   3       34.50       27.08     18.70 o 
   4   2   3        0.03        1.70     30.75 o 
   5   2   3       75.41       27.76     37.34 o 
   6   2   3       24.09       34.68     32.54 o 
   7   2   3        0.52      -19.45     32.84 o 
   8   2   3       34.24       68.60     46.10 o 
   9   2   3       10.71      -40.40     39.49 o 
  10   2   3        1.03      -11.30     51.73 o 
 -12   3   3        2.12      -56.23     64.77 o 
 -11   3   3       11.86        3.29     47.35 o 
 -10   3   3        0.24       43.66     40.06 o 
  -9   3   3       81.02      113.01     42.86 o 
  -8   3   3        2.85      -13.10     28.84 o 
  -7   3   3       73.38       74.25     26.99 o 
  -6   3   3      205.22      256.60     50.42 o 
  -5   3   3       71.15       89.43     36.48 o 
  -4   3   3      423.99      500.85     37.68 o 
  -3   3   3     2094.68     2217.72     65.50 o 
  -2   3   3        8.37       18.19     10.14 o 
  -1   3   3      797.45      682.73     43.09 o 
   0   3   3        2.22       30.14     11.42 o 
   1   3   3      251.62      245.38     40.75 o 
   2   3   3      408.11      481.15     51.20 o 
   3   3   3       18.14       38.06     17.61 o 
   4   3   3      181.25      142.37     82.06 o 
   5   3   3       40.48       45.51     26.94 o 
   6   3   3        1.05       -7.65     28.02 o 
   7   3   3       37.92       90.27     51.68 o 
   8   3   3        0.43      -13.13     37.27 o 
   9   3   3        1.47      -53.12     80.10 o 
  10   3   3        7.24      -51.52     52.65 o 
 -12   4   3        0.01       -3.62     75.94 o 
 -11   4   3        0.87      -37.74     64.81 o 
 -10   4   3        3.35       -5.10     39.83 o 
  -9   4   3       63.23      132.21     48.21 o 
  -8   4   3      597.76      740.93     84.81 o 
  -7   4   3       32.99       94.63     51.45 o 
  -6   4   3        1.93        2.27     15.69 o 
  -4   4   3      314.71      355.73     39.77 o 
  -3   4   3      439.00      630.84     39.76 o 
  -2   4   3      324.02      283.65     26.49 o 
  -1   4   3       41.63       60.66     13.39 o 
   0   4   3       87.02       85.52     15.25 o 
   1   4   3      319.26      398.93     46.58 o 
   2   4   3      187.72      277.01     81.49 o 
   3   4   3      604.94      719.35     71.99 o 
   4   4   3      287.02      259.99     97.56 o 
   5   4   3      117.82      146.37     41.79 o 
   6   4   3        0.14       11.95     32.33 o 
   7   4   3      112.24      133.62     58.83 o 
   8   4   3       35.14        6.87     45.53 o 
   9   4   3       39.40       68.81     61.78 o 
 -11   5   3       47.71       95.20     70.38 o 
 -10   5   3      136.31       94.05     72.44 o 
  -9   5   3        9.34       47.05     37.81 o 
  -8   5   3      202.55      206.40     40.26 o 
  -7   5   3       12.36       56.39     24.67 o 
  -6   5   3       17.75       38.58     20.60 o 
  -5   5   3      252.30      297.58     34.20 o 
  -4   5   3     1412.85     1402.95     59.14 o 
  -3   5   3      810.92      921.04     47.00 o 
   0   5   3      295.85      414.60     40.33 o 
   1   5   3        5.68        4.11     15.15 o 
   2   5   3       37.65       43.71     22.76 o 
   3   5   3       20.89       60.97     26.57 o 
   4   5   3      294.42      320.46     78.78 o 
   5   5   3        0.00       27.04     26.80 o 
   6   5   3      184.89      226.31     57.59 o 
   7   5   3       35.82       39.28     41.22 o 
   8   5   3       47.77       32.42     47.48 o 
   9   5   3       19.47       94.28     62.21 o 
 -11   6   3       41.03       62.22     78.80 o 
 -10   6   3       65.19      127.60     79.91 o 
  -9   6   3       50.83      151.81     79.18 o 
  -8   6   3       98.36      148.02     56.16 o 
  -7   6   3      126.15      113.69     29.73 o 
  -6   6   3       52.40       35.90     20.86 o 
  -5   6   3       10.31        9.19     15.55 o 
  -4   6   3       81.39       55.29     17.92 o 
  -2   6   3       80.93      106.10     25.47 o 
  -1   6   3       81.40      173.04     33.89 o 
   0   6   3        2.75       15.30     13.63 o 
   1   6   3      126.59      212.95     67.65 o 
   2   6   3      457.15      457.68     60.00 o 
   3   6   3     1220.68     1011.48    256.18 o 
   4   6   3      814.40      819.50     91.10 o 
   5   6   3      169.86      205.69     54.42 o 
   6   6   3      114.72       71.27     42.21 o 
   7   6   3        8.26      -15.11     36.64 o 
   8   6   3       37.82       21.35     51.63 o 
 -11   7   3        4.20       44.00     78.23 o 
 -10   7   3       12.38      109.19     83.64 o 
  -9   7   3       77.14       26.65     77.35 o 
  -8   7   3        7.43       11.49     37.99 o 
  -7   7   3        0.98       65.43     34.68 o 
  -6   7   3        9.42       -6.98     23.11 o 
  -4   7   3       95.26      147.62     70.87 o 
  -3   7   3        7.21       21.33     18.41 o 
  -2   7   3       47.19       60.60     21.18 o 
  -1   7   3       64.43       58.25     17.75 o 
   0   7   3        1.31       -5.79     13.22 o 
   1   7   3        1.97      -28.40     18.93 o 
   2   7   3      273.01      357.55     56.77 o 
   3   7   3       20.17        4.46     39.94 o 
   4   7   3       24.20       34.67     56.86 o 
   5   7   3        0.21       61.24     37.53 o 
   6   7   3       21.26       74.69     45.23 o 
   7   7   3        2.96       34.45     46.55 o 
  -8   8   3        0.93       28.48     49.07 o 
  -7   8   3       28.37        4.12     41.97 o 
  -6   8   3       63.68       77.05     46.59 o 
  -5   8   3        1.08       17.67     31.54 o 
  -4   8   3        2.03        0.39     16.27 o 
  -3   8   3       71.79       41.85     18.96 o 
  -1   8   3        2.25      -24.45     16.30 o 
   0   8   3       27.45       75.60     30.64 o 
   1   8   3        2.37       50.69     42.28 o 
   2   8   3      335.77      276.09     61.38 o 
   3   8   3       17.45       19.53     30.24 o 
   4   8   3       13.66        3.43     72.34 o 
   5   8   3        0.17       34.42     39.78 o 
   6   8   3       45.65       92.35     48.48 o 
   7   8   3       29.41       22.90     58.96 o 
 -10   9   3       18.30      -67.67    119.33 o 
  -9   9   3       27.16      210.41    125.05 o 
  -8   9   3       12.98       55.75     50.80 o 
  -7   9   3        3.78       57.99     44.57 o 
  -6   9   3        1.89       -8.96     34.92 o 
  -5   9   3      175.47      194.63     51.07 o 
  -4   9   3        1.76        0.03     34.35 o 
  -3   9   3      276.98      299.10     52.04 o 
  -2   9   3       75.73       94.09     28.91 o 
  -1   9   3       86.44       82.59     25.17 o 
   0   9   3        0.85       -5.81     27.75 o 
   1   9   3       29.98        1.15     33.12 o 
   2   9   3       87.26       83.50     40.00 o 
   3   9   3       11.15       18.48     37.94 o 
   4   9   3        1.27       84.07    179.43 o 
   5   9   3       22.11      -28.42     48.65 o 
   6   9   3        4.36       18.12     54.46 o 
 -10  10   3       18.56     -102.82    129.93 o 
  -9  10   3        3.67      -48.19    118.18 o 
  -8  10   3        6.03      -45.78     43.48 o 
  -7  10   3        0.68       17.34     47.79 o 
  -6  10   3      259.67      145.42     54.76 o 
  -5  10   3      666.69      457.79    108.69 o 
  -4  10   3      154.79      266.02     90.81 o 
  -3  10   3       69.82       91.79     42.64 o 
  -2  10   3       28.58       42.83     33.58 o 
  -1  10   3       30.47      -14.92     32.47 o 
   0  10   3       75.63       34.22     35.11 o 
   1  10   3        9.92       25.64     34.16 o 
   2  10   3       24.78      -17.55     37.46 o 
   3  10   3        7.26       23.60     44.41 o 
   4  10   3       14.86       49.80     49.67 o 
   5  10   3        5.13      -11.34     52.69 o 
  -9  11   3        9.12      110.75    138.73 o 
  -8  11   3        1.95       54.91     83.97 o 
  -7  11   3       31.67       26.57     48.40 o 
  -6  11   3       45.69      136.91     59.43 o 
  -5  11   3       20.87       35.00     43.10 o 
  -4  11   3       62.12      102.01     52.19 o 
  -3  11   3        0.25       12.76     37.64 o 
  -2  11   3       97.38       56.77     62.22 o 
  -1  11   3        6.94       -6.29     44.76 o 
   0  11   3       70.05       97.60     70.00 o 
   1  11   3       57.14       48.19     42.26 o 
   2  11   3       10.94       -0.08     44.47 o 
   3  11   3        3.31       79.31     53.37 o 
   4  11   3        5.49       52.96     57.28 o 
  -8  12   3        0.02       27.73     62.31 o 
  -7  12   3        1.62       39.49     55.10 o 
  -6  12   3        0.85       14.60     49.59 o 
  -5  12   3        5.44       56.16     47.44 o 
  -4  12   3       28.45       40.10     51.34 o 
  -3  12   3      132.85      191.88     85.44 o 
  -2  12   3        1.91      -48.15     55.39 o 
  -1  12   3       34.45       23.10     67.71 o 
   0  12   3       35.18      -22.76     52.04 o 
   1  12   3        8.55       43.61     55.93 o 
   2  12   3        0.18        2.29     62.22 o 
  -7  13   3        3.41       -6.81     54.33 o 
  -6  13   3       10.56       26.35     53.54 o 
  -5  13   3        0.19       50.49     53.97 o 
  -4  13   3        7.82      -30.80     66.60 o 
  -3  13   3        0.84       -6.90     68.39 o 
  -2  13   3        0.11      -37.51     59.51 o 
  -1  13   3        0.24       -9.07     64.24 o 
   0  13   3       12.11       -9.11     67.98 o 
   1  13   3       26.24      -20.93     71.03 o 
  -4  14   3        0.02      -24.78     69.54 o 
  -3  14   3        0.13       11.86     74.99 o 
   0 -14   4        0.00       -4.35     69.39 o 
   1 -14   4        0.24       -2.87     47.39 o 
   2 -14   4        2.55       26.38     56.96 o 
   3 -14   4        0.30      -61.93     65.55 o 
   4 -14   4        0.02      -27.24     42.32 o 
   5 -14   4        8.24       41.86     46.22 o 
  -2 -13   4        2.75       32.14     64.70 o 
  -1 -13   4        2.96      -76.82     55.09 o 
   0 -13   4       16.40       27.42     43.04 o 
   1 -13   4        0.01       12.44     43.22 o 
   2 -13   4       11.20       34.29     41.04 o 
   3 -13   4        5.68      -13.08     39.36 o 
   4 -13   4       74.83      114.81     44.99 o 
   5 -13   4        0.85       13.12     38.81 o 
   6 -13   4        7.12       23.50     46.82 o 
   7 -13   4        0.55        5.85     44.81 o 
  -4 -12   4        6.35      -19.82     68.93 o 
  -3 -12   4        3.20      -16.16     56.46 o 
  -2 -12   4        0.81      -19.48     54.63 o 
  -1 -12   4        0.15       29.40     37.13 o 
   0 -12   4        0.20        4.45     38.69 o 
   1 -12   4       16.61       12.50     35.44 o 
   2 -12   4       23.48        4.79     36.62 o 
   3 -12   4       97.94       57.63     36.94 o 
   4 -12   4       34.11       21.42     47.08 o 
   5 -12   4       58.33       49.53     41.06 o 
   6 -12   4       49.09       56.89     63.93 o 
   7 -12   4        4.20       15.81     46.81 o 
   8 -12   4       45.41       38.43     56.12 o 
  -5 -11   4        1.88       15.25     77.77 o 
  -4 -11   4        4.11      105.45     66.49 o 
  -3 -11   4       30.82       59.47     55.13 o 
  -2 -11   4        4.18      -18.52     31.74 o 
  -1 -11   4       13.86      -38.03     25.36 o 
   0 -11   4        0.03       -7.54     31.77 o 
   1 -11   4       43.58       50.50     34.70 o 
   2 -11   4        1.22      -23.33     46.13 o 
   3 -11   4       49.08       57.08     35.35 o 
   4 -11   4       31.87       20.29     31.06 o 
   5 -11   4       58.04       57.14     37.20 o 
   6 -11   4        4.97       86.79     42.08 o 
   7 -11   4       28.59       48.68     40.29 o 
   8 -11   4       15.87       27.00     55.15 o 
   9 -11   4       22.54       -0.92     51.47 o 
  -6 -10   4        0.94       -0.53     89.17 o 
  -5 -10   4        5.16       40.64     66.60 o 
  -4 -10   4        4.34       23.20     38.63 o 
  -3 -10   4        0.64       12.29     37.18 o 
  -2 -10   4       57.40       99.27     50.10 o 
  -1 -10   4        7.87        7.17     27.36 o 
   0 -10   4        5.20       30.84     31.17 o 
   1 -10   4        0.67       27.21     25.82 o 
   2 -10   4       64.55       24.79     35.47 o 
   3 -10   4       37.73       57.14     31.49 o 
   4 -10   4       30.49        7.92     27.95 o 
   5 -10   4      138.64       76.81     40.07 o 
   6 -10   4        1.79      -26.57     30.79 o 
   7 -10   4        9.84       13.67     38.45 o 
   8 -10   4       28.74        7.91     45.40 o 
   9 -10   4       10.85       74.86     58.58 o 
  -7  -9   4        4.48       38.89     87.23 o 
  -6  -9   4       11.52      -58.75     62.52 o 
  -5  -9   4        3.24        7.55     34.83 o 
  -4  -9   4        8.60       31.87     39.10 o 
  -3  -9   4        5.47       -9.03     22.50 o 
  -2  -9   4       23.50       34.84     24.14 o 
  -1  -9   4       57.87       24.11     27.02 o 
   0  -9   4       90.28      114.82     35.82 o 
   1  -9   4       34.70       37.25     25.89 o 
   2  -9   4       48.72       27.61     37.53 o 
   3  -9   4        0.05      -32.09     22.91 o 
   4  -9   4       82.29       56.68     28.42 o 
   5  -9   4       81.00       33.10     30.63 o 
   6  -9   4        3.21      -33.21     27.13 o 
   7  -9   4        3.93        2.84     58.63 o 
   8  -9   4        2.59       16.84     43.21 o 
   9  -9   4        4.59      -66.16     44.10 o 
  10  -9   4        1.33        5.34     54.45 o 
  -8  -8   4        0.70      133.36    104.12 o 
  -7  -8   4        1.46      -13.04     83.68 o 
  -6  -8   4       20.47      -30.38     63.21 o 
  -5  -8   4        0.45       -2.10     32.64 o 
  -4  -8   4       26.37       30.05     22.42 o 
  -3  -8   4       88.52       97.28     28.68 o 
  -2  -8   4       27.88       25.18     20.91 o 
  -1  -8   4      140.39      134.42     25.18 o 
   0  -8   4      293.60      309.68     34.62 o 
   1  -8   4       37.73       22.41     23.09 o 
   2  -8   4       12.52       16.89     22.97 o 
   3  -8   4      112.01       31.52     34.64 o 
   4  -8   4        0.78       38.49     25.98 o 
   5  -8   4       23.12      -22.36     36.87 o 
   6  -8   4        4.39       11.62     30.64 o 
   7  -8   4       49.06       44.19     40.32 o 
   8  -8   4        0.27      -50.27     33.52 o 
   9  -8   4        7.54       36.41     43.03 o 
  10  -8   4        0.00       22.28     53.51 o 
  -8  -7   4        8.46        1.22     78.50 o 
  -7  -7   4        1.57       42.85     80.71 o 
  -6  -7   4        0.27       40.75     61.99 o 
  -5  -7   4        0.00        0.97     23.85 o 
  -4  -7   4        0.01       22.71     20.86 o 
  -3  -7   4       22.74        3.18     15.74 o 
  -2  -7   4        5.63        0.86     14.76 o 
  -1  -7   4      414.99      485.50     40.95 o 
   0  -7   4       11.67       16.82     15.08 o 
   1  -7   4        1.47       -9.69     12.10 o 
   2  -7   4        5.23       19.47     19.11 o 
   3  -7   4      472.78      407.01     46.76 o 
   4  -7   4       90.28       67.08     25.85 o 
   5  -7   4      209.41      205.79     45.16 o 
   6  -7   4       27.79        8.37     30.15 o 
   7  -7   4        2.02       20.27     34.19 o 
   8  -7   4       15.70       54.13     47.08 o 
   9  -7   4       34.59        7.65     42.86 o 
  10  -7   4        0.09       63.64     53.16 o 
  -9  -6   4        2.07       76.52     85.25 o 
  -8  -6   4       18.99      134.35     83.80 o 
  -7  -6   4        0.11       61.27     74.95 o 
  -6  -6   4        8.60       -4.15     32.05 o 
  -5  -6   4        0.02       -5.83     20.02 o 
  -4  -6   4        0.02       22.07     18.80 o 
  -3  -6   4       73.04       71.72     23.35 o 
  -2  -6   4       12.78       18.04     14.05 o 
  -1  -6   4      462.53      511.19     39.06 o 
   0  -6   4       27.71       56.90     22.74 o 
   1  -6   4        6.10       13.13     12.47 o 
   2  -6   4        0.84        1.26     17.00 o 
   3  -6   4      229.10      249.63     43.58 o 
   4  -6   4      322.89      223.21     38.75 o 
   5  -6   4       47.03       59.02     39.73 o 
   6  -6   4       73.12      -24.00     39.33 o 
   7  -6   4      101.10       95.56     39.92 o 
   9  -6   4      335.78      144.61     99.79 o 
  10  -6   4      163.71       33.60     53.85 o 
  11  -6   4        0.21       40.26     73.27 o 
  -9  -5   4       87.33       53.91     86.88 o 
  -8  -5   4       45.46       82.27     73.54 o 
  -7  -5   4       54.75       92.86     34.66 o 
  -6  -5   4       14.58       -9.36     29.26 o 
  -5  -5   4       65.06       41.15     21.95 o 
  -4  -5   4      446.37      566.64     45.87 o 
  -3  -5   4     2939.94     2507.62     77.32 o 
  -2  -5   4      829.60      843.91     78.61 o 
  -1  -5   4      439.99      398.04     31.86 o 
   0  -5   4       34.83       40.23     14.17 o 
   1  -5   4      678.31      774.87     36.20 o 
   2  -5   4       30.08       42.49     31.68 o 
   3  -5   4      288.09      255.87     35.32 o 
   4  -5   4      230.38      267.00     36.82 o 
   5  -5   4      169.87      154.74     33.96 o 
   6  -5   4       59.31       29.59     30.84 o 
   7  -5   4       22.53       15.08     33.56 o 
   8  -5   4       10.41       17.35     42.85 o 
   9  -5   4        0.88      -19.97     40.13 o 
  10  -5   4       37.32       13.29     54.78 o 
  11  -5   4        0.72       46.05     69.20 o 
  -9  -4   4       56.44      155.97     93.67 o 
  -8  -4   4       23.23       41.06     64.05 o 
  -7  -4   4      102.64      124.15     43.50 o 
  -6  -4   4       53.74       64.14     35.05 o 
  -5  -4   4        4.24       40.36     19.55 o 
  -4  -4   4       23.73       47.56     17.56 o 
  -3  -4   4     2914.13     2774.84     79.44 o 
  -2  -4   4     1493.83     1197.64     67.99 o 
  -1  -4   4      431.19      480.45     44.47 o 
   0  -4   4       55.55       47.06     13.76 o 
   1  -4   4      185.26      165.82     40.98 o 
   2  -4   4      178.70      161.06     19.35 o 
   3  -4   4        0.05        2.83      9.48 o 
   4  -4   4       49.62       51.66     15.57 o 
   5  -4   4       42.03       61.23     28.57 o 
   6  -4   4       28.36       56.21     23.21 o 
   7  -4   4        9.57       10.19     34.28 o 
   8  -4   4       22.47       38.97     37.56 o 
   9  -4   4       83.51      131.88     48.40 o 
  10  -4   4       29.48      116.24     79.91 o 
  11  -4   4        1.23       58.10     68.97 o 
 -10  -3   4        5.13      -85.02    123.03 o 
  -8  -3   4        2.45       38.52     40.21 o 
  -7  -3   4       26.38       41.90     62.62 o 
  -6  -3   4       93.91       92.13     35.17 o 
  -5  -3   4      368.04      443.62     44.17 o 
  -4  -3   4      450.97      577.26     39.99 o 
  -2  -3   4      990.64     1067.30     42.51 o 
  -1  -3   4       78.73       77.92     22.87 o 
   0  -3   4       89.56      129.20     27.07 o 
   1  -3   4     7605.34     6845.70    140.34 o 
   2  -3   4      822.60      815.03     32.47 o 
   3  -3   4      588.45      681.44     37.82 o 
   4  -3   4      322.65      346.68     57.91 o 
   5  -3   4      124.20      138.99     27.13 o 
   6  -3   4      135.07      161.01     57.30 o 
   7  -3   4      163.24      167.15     36.24 o 
   8  -3   4       11.70       24.94     25.95 o 
   9  -3   4       81.54       60.08     57.38 o 
  10  -3   4      153.21      152.38     79.03 o 
  11  -3   4       17.28      -65.50    103.20 o 
 -11  -2   4       18.57       92.11    153.91 o 
 -10  -2   4        8.16       60.46    120.24 o 
  -9  -2   4        2.55       10.58     43.51 o 
  -8  -2   4        1.13      -46.36     49.52 o 
  -7  -2   4        0.01       19.60     42.32 o 
  -6  -2   4        5.82       26.95     22.22 o 
  -5  -2   4     1240.39     1439.78     67.46 o 
  -4  -2   4      496.71      520.28     32.49 o 
  -3  -2   4        4.10        9.23      9.88 o 
  -2  -2   4       74.80       97.83     15.33 o 
  -1  -2   4    10421.63     9631.97    189.46 o 
   0  -2   4    39946.29    36049.37    635.68 o 
   1  -2   4    15223.91    14969.36    279.09 o 
   2  -2   4      248.16      304.95     23.91 o 
   3  -2   4      140.88      216.74     51.54 o 
   4  -2   4      897.60      919.47     65.18 o 
   5  -2   4       46.28       43.98     19.18 o 
   6  -2   4       55.81       54.46     22.79 o 
   7  -2   4        0.00        1.57     21.92 o 
   8  -2   4       43.15       46.67     35.90 o 
   9  -2   4       28.98        3.62     60.96 o 
  10  -2   4        1.33      -68.20     86.43 o 
  11  -2   4        9.31       -4.54     90.13 o 
 -11  -1   4       41.92      151.12    145.21 o 
 -10  -1   4        2.21       39.67     52.18 o 
  -9  -1   4       36.29       42.39     45.84 o 
  -8  -1   4        0.94       -7.01     34.31 o 
  -7  -1   4      109.87       64.42     36.55 o 
  -6  -1   4      347.38      339.14     41.54 o 
  -5  -1   4      458.77      480.11     37.37 o 
  -4  -1   4      486.57      519.13     30.02 o 
  -3  -1   4     1007.81     1165.47     38.55 o 
  -2  -1   4     1253.28     1414.51     59.51 o 
  -1  -1   4     1229.17     1052.03     33.65 o 
   0  -1   4      875.23      825.10     29.12 o 
   1  -1   4       18.74        7.44      7.66 o 
   2  -1   4       18.84       21.78      8.78 o 
   3  -1   4     1131.97     1234.76     45.59 o 
   4  -1   4     1567.64     1649.92     59.06 o 
   5  -1   4      674.44      769.71    142.28 o 
   6  -1   4      311.49      352.56     48.69 o 
   7  -1   4        2.41       17.35     38.28 o 
   8  -1   4       64.40       85.64     96.63 o 
   9  -1   4       63.66        9.65     95.73 o 
  10  -1   4       16.56       51.47     55.97 o 
 -11   0   4       27.38      -43.24     53.67 o 
 -10   0   4        0.07       42.26     47.32 o 
  -9   0   4        7.44        3.84     41.55 o 
  -8   0   4        1.66       30.93     35.55 o 
  -7   0   4       31.01       15.42     31.93 o 
  -6   0   4       30.05        5.11     20.95 o 
  -5   0   4      347.93      358.09     32.21 o 
  -4   0   4        0.05       12.95     15.55 o 
  -3   0   4     1507.27     1342.35    111.06 o 
  -2   0   4     2565.67     2093.10     73.66 o 
  -1   0   4     2914.15     2761.97     64.94 o 
   0   0   4        4.36       10.66      7.62 o 
   1   0   4      821.34      874.39     29.66 o 
   2   0   4      213.70      290.68     26.59 o 
   3   0   4       86.68      110.31     16.29 o 
   4   0   4       47.09       74.71     20.40 o 
   5   0   4       64.36       93.72     42.92 o 
   6   0   4        1.79       -7.72     25.21 o 
   7   0   4       16.29       36.17     81.15 o 
   8   0   4        0.06      -13.76     37.48 o 
   9   0   4      131.74       37.00    153.85 o 
  10   0   4       15.38      -15.12     51.56 o 
 -11   1   4       15.55       74.35     55.44 o 
 -10   1   4        7.74       33.35     48.42 o 
  -9   1   4      132.60      188.80     51.62 o 
  -8   1   4       64.71       67.96     38.24 o 
  -7   1   4      146.93      179.08     45.03 o 
  -6   1   4       52.67       42.75     30.42 o 
  -5   1   4       22.09       34.13     15.43 o 
  -4   1   4     1124.74     1087.64     78.27 o 
  -3   1   4      287.68      245.05     31.80 o 
  -2   1   4      511.39      468.62     43.47 o 
  -1   1   4      454.96      465.29     26.11 o 
   0   1   4      173.39      165.13     23.05 o 
   1   1   4      944.46     1005.84     31.10 o 
   2   1   4      647.14      530.78     49.53 o 
   3   1   4       22.05       10.87     15.84 o 
   4   1   4       72.41      102.44     20.89 o 
   5   1   4      112.43      102.74     35.03 o 
   6   1   4       19.31       10.25     27.62 o 
   7   1   4       19.68      -16.32     30.18 o 
   8   1   4        1.37      -17.84     46.34 o 
   9   1   4       20.18       45.70     56.51 o 
  10   1   4       32.22       25.47     59.78 o 
 -11   2   4       14.64      -20.88     44.07 o 
 -10   2   4       52.23       -7.22     42.14 o 
  -9   2   4      464.62      479.00     86.81 o 
  -8   2   4     1993.95     1750.11    123.24 o 
  -7   2   4      261.08      142.65     56.33 o 
  -6   2   4       32.73       56.23     19.68 o 
  -5   2   4       17.31       28.50     15.82 o 
  -4   2   4      202.47      266.18     25.91 o 
  -3   2   4      121.52      197.64     46.54 o 
  -2   2   4       34.07       23.84     10.45 o 
   0   2   4     3191.65     3247.48     76.19 o 
   1   2   4      180.26      225.91     32.13 o 
   2   2   4     1910.16     1789.11     85.62 o 
   3   2   4       48.41       39.42     20.58 o 
   4   2   4      571.80      599.62     74.93 o 
   5   2   4       18.14        0.48     22.48 o 
   6   2   4        1.12       22.93     29.01 o 
   7   2   4        0.54       22.99     35.68 o 
   8   2   4        0.19       88.05     45.26 o 
   9   2   4        1.67      -36.56     41.71 o 
  10   2   4        0.46       26.24     60.95 o 
 -12   3   4        0.18      -34.24     49.62 o 
 -11   3   4       28.15      -18.97     64.20 o 
 -10   3   4      530.86      610.52    176.65 o 
  -9   3   4       67.52       30.56     38.71 o 
  -8   3   4        1.33       41.45     72.74 o 
  -7   3   4        4.00       46.66     65.50 o 
  -6   3   4       45.81       10.04     19.47 o 
  -5   3   4     1713.73     1943.65    114.71 o 
  -4   3   4     4668.69     4752.92    136.32 o 
  -3   3   4        0.78        7.99     15.68 o 
  -2   3   4      377.70      445.53     35.04 o 
  -1   3   4      346.15      367.16     32.12 o 
   0   3   4      999.95      962.44     35.69 o 
   1   3   4       43.32       72.56     20.01 o 
   2   3   4        5.76       11.57     14.03 o 
   3   3   4       10.26       19.17     18.51 o 
   4   3   4        7.89      -26.13     18.47 o 
   5   3   4       15.07       -6.08     22.71 o 
   6   3   4       27.70        2.71     31.20 o 
   7   3   4       30.99       32.17     41.21 o 
   8   3   4        9.67       27.75     41.77 o 
   9   3   4       22.35       52.82     57.68 o 
 -11   4   4        8.46      111.44     77.13 o 
 -10   4   4      172.24      261.70     68.31 o 
  -9   4   4      320.64      292.70     63.87 o 
  -8   4   4       22.26        6.05     33.44 o 
  -7   4   4        0.55       -2.84     20.22 o 
  -6   4   4      122.13      145.00     29.32 o 
  -4   4   4       64.43       46.34     33.31 o 
  -3   4   4     2306.84     2399.09     89.31 o 
  -2   4   4       40.26       55.07     15.34 o 
  -1   4   4        0.33       -7.72      9.05 o 
   0   4   4     2132.15     2266.32     94.70 o 
   1   4   4      337.56      336.98     43.60 o 
   2   4   4     3374.58     3261.03    139.93 o 
   3   4   4      152.13      117.10     33.53 o 
   4   4   4        0.29       -1.20     19.71 o 
   5   4   4       15.41       -7.96     27.21 o 
   6   4   4        6.28       10.59     33.75 o 
   7   4   4        7.32       48.05     39.88 o 
   8   4   4       76.44      147.17     53.91 o 
   9   4   4       93.18      180.01     70.84 o 
 -11   5   4        1.72       41.17     74.49 o 
 -10   5   4        0.32      -33.17     67.33 o 
  -9   5   4       26.88       18.08     78.50 o 
  -8   5   4      159.88      195.89     52.30 o 
  -7   5   4        6.85        3.36     21.16 o 
  -6   5   4      142.81      193.66     34.17 o 
  -5   5   4     1076.99     1331.28     62.28 o 
  -4   5   4      566.73      604.86     45.00 o 
  -3   5   4        2.70       -9.90     11.97 o 
  -2   5   4        6.43        9.75     11.72 o 
  -1   5   4      675.21      746.75    166.22 o 
   0   5   4      338.03      370.19     32.25 o 
   1   5   4       52.46       94.90     26.31 o 
   2   5   4      504.85      492.46     61.54 o 
   3   5   4      899.14     1001.20     93.23 o 
   4   5   4       22.68       32.23     27.67 o 
   5   5   4      121.67       82.97     39.23 o 
   6   5   4      246.02      203.23     53.28 o 
   7   5   4      104.67      221.10     59.79 o 
   8   5   4        7.98       39.46     48.59 o 
 -11   6   4        6.14       52.38     82.35 o 
 -10   6   4        2.45       99.54     85.09 o 
  -9   6   4        9.68      -22.19     73.62 o 
  -8   6   4       56.14       59.43     41.52 o 
  -7   6   4       13.88       15.25     23.73 o 
  -6   6   4       37.43       39.66     20.50 o 
  -5   6   4       38.42       45.01     19.59 o 
  -4   6   4      187.64      320.07     54.59 o 
  -3   6   4      188.89      202.79     27.75 o 
  -2   6   4       18.63       35.14     21.14 o 
  -1   6   4       37.68       91.07     28.93 o 
   0   6   4       19.96        0.18     13.16 o 
   1   6   4        0.73       43.74     23.44 o 
   2   6   4      442.58      408.36     59.33 o 
   3   6   4        2.27       -1.69     22.99 o 
   4   6   4       16.82       31.87     32.96 o 
   5   6   4       54.88       75.68     39.83 o 
   6   6   4        9.00       32.79     37.96 o 
   7   6   4       33.67       70.60     57.78 o 
   8   6   4        0.03       34.70     50.06 o 
 -11   7   4       33.00      129.05     94.24 o 
 -10   7   4       19.26      -11.82     78.76 o 
  -9   7   4       27.21       98.70     84.10 o 
  -8   7   4        0.01      -25.43     58.29 o 
  -7   7   4        0.01        3.74     32.12 o 
  -6   7   4       14.07       30.10     19.59 o 
  -5   7   4        5.96       31.17     19.90 o 
  -4   7   4       97.42      119.84     23.89 o 
  -3   7   4       11.42      -23.66     21.85 o 
  -2   7   4        5.62        9.92     15.70 o 
  -1   7   4      122.36      124.58     31.00 o 
   0   7   4       24.88       30.00     17.60 o 
   1   7   4       91.97       87.35     44.01 o 
   2   7   4       21.45      -30.10     20.52 o 
   3   7   4       35.24        9.17     38.20 o 
   4   7   4      127.77       90.38     40.26 o 
   5   7   4       13.56       35.59     44.36 o 
   6   7   4        7.43       32.03     44.59 o 
   7   7   4        8.72       40.69    106.04 o 
 -11   8   4        4.40      114.18     91.54 o 
 -10   8   4       19.02       20.40     78.76 o 
  -9   8   4      132.92      253.41     87.42 o 
  -8   8   4      117.51      151.16     75.30 o 
  -7   8   4       18.21       68.35     36.78 o 
  -6   8   4        0.14        8.43     30.21 o 
  -5   8   4        0.60       13.72     40.45 o 
  -4   8   4      200.33      213.95     33.55 o 
  -3   8   4      587.33      743.80     73.63 o 
  -2   8   4       91.37      116.05     27.71 o 
  -1   8   4        0.16       11.31     19.84 o 
   0   8   4       11.20        8.24     25.75 o 
   1   8   4        1.01       15.31     30.90 o 
   2   8   4        0.56      -23.46     25.77 o 
   3   8   4        0.99      -36.13     37.48 o 
   4   8   4        4.49        3.83     33.19 o 
   5   8   4        9.41       43.03     42.88 o 
   6   8   4       26.09       53.16     74.80 o 
  -7   9   4       24.13        1.52     44.19 o 
  -6   9   4        5.91       59.83     41.71 o 
  -5   9   4       10.17        6.31     37.16 o 
  -4   9   4      109.73      125.79     56.21 o 
  -3   9   4      405.06      550.06     61.51 o 
  -2   9   4      178.60      209.17     36.56 o 
  -1   9   4       18.34        6.86     28.31 o 
   0   9   4       21.03       82.91     59.15 o 
   1   9   4       84.59       76.59     39.57 o 
   2   9   4       56.28       61.63     37.78 o 
   3   9   4        0.17       -4.20     34.29 o 
   4   9   4       21.24       48.59     48.84 o 
   5   9   4        0.27      -13.33     45.94 o 
   6   9   4        1.11        7.60     54.46 o 
 -10  10   4        0.39      144.45    130.84 o 
  -9  10   4        0.23      -75.91    118.64 o 
  -8  10   4        4.54       -2.77    114.54 o 
  -7  10   4        3.38       24.38     44.62 o 
  -6  10   4       18.14       37.73     44.22 o 
  -5  10   4      128.04      170.65    106.58 o 
  -4  10   4        0.00      -20.78     36.50 o 
  -3  10   4        6.46       10.31     44.95 o 
  -2  10   4       60.56      -23.37     43.50 o 
  -1  10   4       28.38       24.57     34.22 o 
   0  10   4        1.51       -1.91     33.36 o 
   1  10   4        0.10       22.20     33.26 o 
   2  10   4        1.20      -23.69     36.02 o 
   3  10   4        0.39       18.92     41.31 o 
   4  10   4        2.20       32.63     47.69 o 
   5  10   4        1.61      -19.95     48.98 o 
  -9  11   4        2.28      128.86    139.80 o 
  -8  11   4        1.88       52.86     50.77 o 
  -7  11   4        3.70       43.19     50.71 o 
  -6  11   4        0.96        2.27     48.83 o 
  -5  11   4        4.21      -25.77     47.85 o 
  -4  11   4        0.37       27.05     42.78 o 
  -3  11   4        1.95      -19.82     55.51 o 
  -2  11   4      116.74       55.43     57.38 o 
  -1  11   4        8.51       22.42     57.22 o 
   0  11   4        8.16        5.87     37.65 o 
   1  11   4       43.61       81.48     45.17 o 
   2  11   4       39.07       27.37     44.76 o 
   3  11   4        3.11       39.49     72.19 o 
  -8  12   4        1.52      -45.76     44.54 o 
  -7  12   4        0.14       51.65     56.73 o 
  -6  12   4       21.50       20.33     58.98 o 
  -5  12   4        4.84       -7.66     46.15 o 
  -4  12   4       61.72       -0.92     44.08 o 
  -3  12   4       32.63       37.90     63.17 o 
  -2  12   4        0.54       93.02     73.81 o 
  -1  12   4        1.63       17.35     64.09 o 
   0  12   4       37.73       27.98     64.85 o 
   1  12   4       25.73       80.71     61.27 o 
   2  12   4       35.72      120.04     62.92 o 
  -6  13   4        5.14       -0.83     51.19 o 
  -5  13   4        0.56       -5.17     53.62 o 
  -4  13   4        1.52       18.60     75.60 o 
  -3  13   4        1.14       19.67     68.28 o 
  -2  13   4        0.15       -7.97     69.88 o 
  -1  13   4       10.47       26.92     78.00 o 
   0  13   4       12.17        5.72     74.38 o 
   1 -14   5        0.05       56.12     52.33 o 
   2 -14   5        1.35       47.32     52.00 o 
   3 -14   5        2.77       38.57     47.12 o 
   4 -14   5       34.13       56.12     47.38 o 
  -2 -13   5        2.12      -17.23     71.37 o 
  -1 -13   5        6.10      -42.36     57.07 o 
   0 -13   5        1.83       65.30     46.55 o 
   1 -13   5        0.75       70.55     52.21 o 
   2 -13   5       70.30      134.77     54.90 o 
   3 -13   5        1.63        8.42     39.25 o 
   4 -13   5       15.42       67.38     44.94 o 
   5 -13   5       13.59       21.41     43.15 o 
   6 -13   5       21.00       -0.85     41.85 o 
  -3 -12   5       11.53       47.66     68.09 o 
  -2 -12   5        5.44        5.38     50.44 o 
  -1 -12   5        9.17      -24.83     35.65 o 
   0 -12   5        0.03       41.34     39.80 o 
   1 -12   5       13.50       37.35     43.87 o 
   2 -12   5        0.27       45.36     36.82 o 
   3 -12   5      202.97      188.79     47.41 o 
   4 -12   5        9.35        1.02     32.17 o 
   5 -12   5        4.98       16.89     35.80 o 
   6 -12   5       12.42        2.47     37.68 o 
   7 -12   5        0.82       36.12     46.99 o 
   8 -12   5        4.97      -20.17     87.11 o 
  -4 -11   5        7.76      110.90     74.27 o 
  -3 -11   5       42.67      -13.80     46.63 o 
  -2 -11   5       44.89       63.58     37.22 o 
  -1 -11   5       68.15       51.69     36.08 o 
   0 -11   5        0.36      -17.27     32.43 o 
   1 -11   5       92.16       77.94     37.95 o 
   2 -11   5       22.99       93.07     37.20 o 
   3 -11   5        0.26      -20.44     46.97 o 
   4 -11   5        8.94       51.33     35.68 o 
   5 -11   5        6.51      -17.68     46.44 o 
   6 -11   5       13.24        4.11     30.58 o 
   7 -11   5       22.30        2.07     75.39 o 
   8 -11   5        1.90      -32.48     71.94 o 
  -6 -10   5        3.06       42.39     90.20 o 
  -5 -10   5       17.78       85.59     73.05 o 
  -4 -10   5       98.11       68.04     46.16 o 
  -3 -10   5       81.89       31.16     31.48 o 
  -2 -10   5       26.18        4.03     35.07 o 
  -1 -10   5       41.01       21.82     28.40 o 
   0 -10   5        6.19       -2.81     27.86 o 
   1 -10   5        3.31      -12.17     26.13 o 
   2 -10   5        5.11       -4.69     29.58 o 
   3 -10   5      118.50      106.95     34.20 o 
   4 -10   5      106.49       98.51     36.34 o 
   5 -10   5        3.44      -15.75     27.64 o 
   6 -10   5        9.30       10.37     32.06 o 
   7 -10   5       14.30      -11.31     36.08 o 
   8 -10   5       21.33       33.04     79.22 o 
   9 -10   5        0.18       74.74     56.91 o 
  -7  -9   5       12.91       74.08     90.54 o 
  -6  -9   5       21.55       53.95     88.60 o 
  -5  -9   5       37.62       78.38     65.50 o 
  -4  -9   5       43.51       37.82     24.60 o 
  -3  -9   5        2.01       20.13     24.00 o 
  -2  -9   5        8.58       27.30     21.92 o 
  -1  -9   5        0.51       30.79     30.84 o 
   0  -9   5       20.19       36.88     30.38 o 
   1  -9   5      100.88       76.47     30.18 o 
   2  -9   5       67.13       37.10     25.77 o 
   3  -9   5       17.50       15.87     24.21 o 
   4  -9   5        4.25       -5.80     24.61 o 
   5  -9   5       21.10       16.89     28.96 o 
   6  -9   5       16.30      -18.00     27.11 o 
   7  -9   5       40.91       34.77     50.06 o 
   8  -9   5        4.21       20.41     68.19 o 
   9  -9   5        0.92       19.66     49.87 o 
  10  -9   5       12.29       31.36     57.01 o 
  -8  -8   5        1.29       79.18     96.00 o 
  -7  -8   5        6.77      114.45     86.16 o 
  -6  -8   5       36.31       33.89     70.49 o 
  -5  -8   5        3.90       27.60     31.59 o 
  -4  -8   5        2.07        7.68     21.66 o 
  -3  -8   5       27.78       52.14     23.34 o 
  -2  -8   5      131.06      128.55     26.24 o 
  -1  -8   5      100.26      104.05     31.87 o 
   0  -8   5       19.29       19.67     23.28 o 
   1  -8   5       50.32       26.88     23.88 o 
   2  -8   5       13.29       11.59     22.34 o 
   3  -8   5       23.21       10.05     20.87 o 
   4  -8   5       42.82       34.20     25.99 o 
   5  -8   5        0.21        6.66     22.40 o 
   6  -8   5       14.04        2.12     27.20 o 
   7  -8   5       16.54      -38.83     29.37 o 
   8  -8   5        7.56       41.77     43.74 o 
   9  -8   5        0.04       -4.55     55.85 o 
  10  -8   5        4.98       89.73     57.38 o 
  -8  -7   5        1.29      -18.72     71.37 o 
  -7  -7   5       37.67       84.56     80.02 o 
  -6  -7   5       40.63       65.00     40.39 o 
  -5  -7   5       16.96       17.01     28.89 o 
  -4  -7   5        6.46       20.52     21.25 o 
  -3  -7   5        0.50       -9.72     17.61 o 
  -2  -7   5      252.88      318.16     38.06 o 
  -1  -7   5       25.47       18.59     28.05 o 
   0  -7   5       15.99       37.64     18.09 o 
   1  -7   5       11.84       23.75     18.90 o 
   2  -7   5       38.98      -12.39     37.15 o 
   3  -7   5      170.35      135.02     30.68 o 
   4  -7   5      135.90      126.55     31.24 o 
   5  -7   5       53.72       45.05     26.99 o 
   6  -7   5        0.90      -32.71     21.81 o 
   7  -7   5       11.30       33.23     49.96 o 
   8  -7   5       33.93       34.86     45.20 o 
   9  -7   5      117.46      117.36     52.62 o 
  10  -7   5        0.04      -26.98     44.79 o 
  -8  -6   5        0.01        4.80     70.95 o 
  -7  -6   5        0.02      -39.23     52.50 o 
  -6  -6   5       19.67       -1.85     32.31 o 
  -5  -6   5        0.21      -11.24     19.06 o 
  -4  -6   5        0.40       25.37     19.75 o 
  -3  -6   5      207.72      292.43     50.34 o 
  -2  -6   5      634.71      655.46     63.71 o 
  -1  -6   5      266.92      314.64     33.49 o 
   0  -6   5       21.89       22.97     16.86 o 
   1  -6   5        5.05       37.83     14.31 o 
   2  -6   5       54.83       67.32     21.34 o 
   3  -6   5      755.35      612.81     89.63 o 
   4  -6   5        0.03        8.70     21.53 o 
   5  -6   5       61.12       73.58     28.02 o 
   6  -6   5       11.83      -29.16     27.87 o 
   7  -6   5       20.52       53.85     38.49 o 
   8  -6   5      395.25      265.44     55.28 o 
   9  -6   5        2.43      -19.62     42.86 o 
  10  -6   5       40.12      142.71     55.90 o 
  -9  -5   5        0.70      -32.02    117.27 o 
  -7  -5   5      120.26      141.50     58.62 o 
  -6  -5   5       38.06       17.30     45.81 o 
  -5  -5   5      163.15      183.72     29.73 o 
  -4  -5   5      158.80      168.29     27.69 o 
  -3  -5   5      705.84      596.64     38.17 o 
  -2  -5   5      781.60      796.91     52.05 o 
  -1  -5   5      528.00      556.37     39.50 o 
   0  -5   5        0.02      -11.64     12.67 o 
   1  -5   5      126.61      139.57     18.67 o 
   2  -5   5     1338.77     1239.71     69.69 o 
   3  -5   5      453.15      464.36     31.22 o 
   4  -5   5       31.91       42.36     27.79 o 
   6  -5   5        0.00      -12.08     27.67 o 
   7  -5   5        1.41       16.08     33.51 o 
   8  -5   5       33.08       62.32     39.45 o 
   9  -5   5       47.23       69.64     46.50 o 
  10  -5   5       34.22       45.79     74.38 o 
 -10  -4   5       48.72      125.05    156.12 o 
  -9  -4   5        3.40      136.06    132.25 o 
  -8  -4   5       50.68       98.84     53.15 o 
  -7  -4   5        3.80       59.78     37.28 o 
  -6  -4   5       18.99        4.88     38.81 o 
  -5  -4   5       90.75       81.92     23.08 o 
  -4  -4   5      626.48      720.86     95.17 o 
  -3  -4   5      217.08      234.08     22.36 o 
  -2  -4   5       46.40       35.77     14.13 o 
  -1  -4   5       25.28       11.41     11.97 o 
   0  -4   5        0.52        6.15     10.67 o 
   1  -4   5      322.72      398.17     28.68 o 
   2  -4   5      862.90      800.61     37.82 o 
   3  -4   5       35.31       42.00     14.68 o 
   4  -4   5      220.89      269.43     29.59 o 
   5  -4   5        8.39       33.04     28.71 o 
   6  -4   5        1.32       14.77     20.77 o 
   7  -4   5       52.27       60.49     36.18 o 
   8  -4   5       38.71       77.54     42.06 o 
   9  -4   5        0.35       -9.00     56.35 o 
  10  -4   5        1.70       -7.01     63.74 o 
 -10  -3   5        7.09       45.48    114.79 o 
  -9  -3   5        5.46       41.83     52.32 o 
  -8  -3   5        1.58      151.02    100.19 o 
  -7  -3   5        1.99      -11.53     42.53 o 
  -6  -3   5       52.92      113.20     51.98 o 
  -5  -3   5      131.68      164.13     26.30 o 
  -4  -3   5       17.32       17.64     13.64 o 
  -3  -3   5        4.29       -3.89     13.99 o 
  -2  -3   5      357.32      391.39     62.12 o 
  -1  -3   5      754.42      811.24     39.59 o 
   1  -3   5     2195.43     2031.68     58.23 o 
   2  -3   5      124.98      167.43     32.27 o 
   3  -3   5      750.64      833.57     90.57 o 
   4  -3   5      215.92      330.95    108.06 o 
   5  -3   5       18.93       17.06     18.39 o 
   6  -3   5       28.17       21.65     21.41 o 
   7  -3   5        7.25       18.86     24.43 o 
   8  -3   5        8.21       46.24     48.76 o 
   9  -3   5        0.19      -28.29     46.59 o 
 -11  -2   5        1.35       46.40    128.63 o 
 -10  -2   5        1.34       56.44     55.16 o 
  -9  -2   5        9.16       39.98     48.10 o 
  -8  -2   5       52.57       50.63     42.11 o 
  -7  -2   5        2.15       31.01     34.79 o 
  -6  -2   5      103.98       98.32     56.90 o 
  -5  -2   5      328.33      327.38     31.02 o 
  -4  -2   5       58.51       96.26     16.58 o 
  -3  -2   5      764.83      723.20     34.52 o 
  -2  -2   5     1006.89      999.60     38.88 o 
  -1  -2   5     4294.03     3535.56     96.55 o 
   0  -2   5    14866.21    13851.01    262.21 o 
   1  -2   5     1520.58     1284.58     91.60 o 
   2  -2   5        1.67       11.75      8.53 o 
   3  -2   5        5.33       16.05     10.28 o 
   4  -2   5      534.50      653.94    156.53 o 
   5  -2   5      365.59      335.06     57.15 o 
   6  -2   5        7.90       -7.23     19.92 o 
   7  -2   5       37.93       44.52     25.27 o 
   8  -2   5      150.26       45.79     81.26 o 
   9  -2   5        1.72      -79.02     83.09 o 
  10  -2   5        3.18       -9.45     91.57 o 
 -11  -1   5       11.57      102.78    126.15 o 
 -10  -1   5       10.27       30.34     52.56 o 
  -9  -1   5       29.08       45.96     48.73 o 
  -8  -1   5        0.03       17.81     38.82 o 
  -7  -1   5      235.49      207.97     49.25 o 
  -6  -1   5      122.93      105.49     40.01 o 
  -5  -1   5      112.97      122.04     29.66 o 
  -4  -1   5      169.05      232.78     39.80 o 
  -2  -1   5     2182.04     1825.55     51.33 o 
  -1  -1   5     3791.56     3711.57     85.55 o 
   0  -1   5       92.55       99.32     14.98 o 
   1  -1   5      294.16      340.89     24.76 o 
   2  -1   5      720.94      757.77     32.68 o 
   3  -1   5     2571.07     2249.24     66.09 o 
   4  -1   5      529.73      657.98     86.98 o 
   5  -1   5        1.35        3.51     16.14 o 
   6  -1   5        1.95       -5.41     18.15 o 
   7  -1   5       97.74      192.07     70.80 o 
   8  -1   5       59.25       89.36     53.77 o 
   9  -1   5        0.07      -13.34     48.26 o 
  10  -1   5        2.85      -10.57     52.99 o 
 -11   0   5        0.31       19.23     56.81 o 
 -10   0   5        0.11       28.88     48.92 o 
  -9   0   5       16.66       30.97     42.26 o 
  -8   0   5      238.90      303.43     98.13 o 
  -7   0   5       75.79       89.40     48.91 o 
  -6   0   5      197.53      192.54     42.66 o 
  -5   0   5      592.65      586.96     59.90 o 
  -4   0   5      275.59      340.74     43.12 o 
  -3   0   5      858.12      796.55     58.46 o 
  -2   0   5        6.39       -7.14     11.91 o 
  -1   0   5       94.91      105.86     15.93 o 
   0   0   5      450.44      508.86     25.44 o 
   1   0   5      526.77      445.76     28.75 o 
   2   0   5        3.86        7.75      9.25 o 
   3   0   5      153.08      249.59     58.59 o 
   4   0   5       33.23       29.97     17.54 o 
   5   0   5      353.92      335.08     61.36 o 
   6   0   5        1.17      -12.77     48.40 o 
   7   0   5       21.44        7.68     69.63 o 
   8   0   5       25.16       20.48     43.59 o 
   9   0   5      128.22       42.73     90.09 o 
  10   0   5        5.44      -64.17     51.57 o 
 -11   1   5        3.37       41.05     47.28 o 
 -10   1   5      112.35      107.80     54.92 o 
  -9   1   5       46.68      -19.22     37.44 o 
  -8   1   5       38.45       44.02     38.52 o 
  -7   1   5       32.22       96.32     37.80 o 
  -6   1   5       58.58       47.47     27.16 o 
  -5   1   5      801.04      718.18    100.92 o 
  -4   1   5       24.84       14.06     18.71 o 
  -3   1   5      486.12      531.24     89.99 o 
  -2   1   5      665.00      564.84     45.69 o 
  -1   1   5       33.68       24.07     10.19 o 
   0   1   5      551.83      639.78     81.10 o 
   1   1   5        4.85        6.06      8.37 o 
   2   1   5      319.54      320.32     23.99 o 
   3   1   5      901.18      752.87    162.26 o 
   4   1   5       74.67       79.19     15.65 o 
   5   1   5        0.20       26.49     28.21 o 
   6   1   5       67.30       73.52     38.09 o 
   7   1   5       14.75        6.71     30.71 o 
   8   1   5        2.47      -19.71     58.54 o 
   9   1   5        0.71      -14.98     50.27 o 
  10   1   5       28.69      -60.53     50.84 o 
 -11   2   5        2.58       17.48     47.37 o 
 -10   2   5      442.02      472.76     81.09 o 
  -9   2   5       10.11       67.11     44.08 o 
  -7   2   5       46.52       14.09     30.80 o 
  -6   2   5      276.73      286.58     61.72 o 
  -5   2   5      232.56      169.28     37.61 o 
  -4   2   5     2735.34     2772.52     99.66 o 
  -3   2   5      760.11      681.49     34.89 o 
  -2   2   5      703.04      767.64     77.69 o 
  -1   2   5       39.01       69.87     14.87 o 
   0   2   5       10.70       -5.55      8.65 o 
   1   2   5      464.29      542.18     52.14 o 
   2   2   5     1313.24     1475.22    128.76 o 
   3   2   5      596.00      654.30     68.65 o 
   4   2   5      411.66      483.07    116.96 o 
   5   2   5      100.48      111.63     38.14 o 
   6   2   5        5.36       50.50     33.60 o 
   7   2   5       12.84       -1.53     57.68 o 
   8   2   5        2.24       27.83     44.33 o 
   9   2   5       19.14       85.27     55.51 o 
 -11   3   5       63.67       16.67     46.90 o 
 -10   3   5      195.06      224.77     62.62 o 
  -9   3   5      183.58      182.85     55.60 o 
  -8   3   5        2.40       35.46     42.41 o 
  -7   3   5       10.93       -6.36     31.93 o 
  -6   3   5      233.81      275.65     37.78 o 
  -5   3   5       16.89       12.42     26.21 o 
  -4   3   5     4335.84     4600.78    116.33 o 
  -3   3   5       44.05       37.39     15.77 o 
  -2   3   5        3.15        5.56     10.95 o 
  -1   3   5       87.28      112.95     18.28 o 
   0   3   5     1193.29     1177.80     41.21 o 
   1   3   5      305.93      361.68     45.38 o 
   2   3   5       35.94       57.73     23.87 o 
   3   3   5      348.00      265.20     54.44 o 
   4   3   5        5.83       36.63     24.20 o 
   5   3   5        0.03       16.49     28.21 o 
   6   3   5      435.25      408.30    100.27 o 
   7   3   5      182.02       90.75     44.93 o 
   8   3   5        7.01       70.16     46.70 o 
   9   3   5        0.31       55.44    149.35 o 
 -11   4   5       40.79       54.67     51.33 o 
 -10   4   5        6.34        7.27     39.71 o 
  -9   4   5       77.52      137.56     52.63 o 
  -8   4   5       24.87       -4.84     40.53 o 
  -7   4   5       52.14      114.22     41.91 o 
  -6   4   5        0.37       27.98     19.50 o 
  -4   4   5      111.09      156.29     29.94 o 
  -3   4   5      231.00      254.63     28.84 o 
  -2   4   5      102.61      117.20     18.81 o 
  -1   4   5      927.49      928.29     48.73 o 
   0   4   5     3809.93     4015.22     97.46 o 
   1   4   5       33.47       27.27     17.48 o 
   2   4   5        0.82        5.59     25.14 o 
   3   4   5       31.78        1.47     19.81 o 
   4   4   5       29.63       29.79     28.98 o 
   5   4   5       47.73       79.26     37.15 o 
   6   4   5        8.89        6.60     35.57 o 
   7   4   5      210.02      177.19     58.67 o 
   8   4   5      151.78      175.06     59.38 o 
   9   4   5        8.45       -4.78     53.94 o 
 -11   5   5        5.60      -21.24     79.83 o 
 -10   5   5       22.99       27.88     40.60 o 
  -9   5   5        9.08        7.66     47.52 o 
  -8   5   5       77.28       31.33     35.52 o 
  -7   5   5        5.24       16.00     33.80 o 
  -6   5   5       83.53       93.15     27.12 o 
  -5   5   5      242.08      318.80     42.79 o 
  -4   5   5       78.55      102.29     22.36 o 
  -3   5   5        3.60       -5.74     12.90 o 
  -2   5   5       99.19       93.31     19.72 o 
  -1   5   5       47.19       50.55     16.83 o 
   0   5   5       58.90       73.96     17.52 o 
   1   5   5      138.81      140.80     33.56 o 
   2   5   5       88.77       75.40     29.20 o 
   3   5   5       30.15       17.21     22.61 o 
   4   5   5      181.18      205.26     66.30 o 
   5   5   5      115.96       79.40     39.36 o 
   6   5   5      144.02      257.08     60.44 o 
   7   5   5        4.72       58.15     44.94 o 
   8   5   5       16.26       43.59     51.18 o 
 -11   6   5       25.34       60.01     93.06 o 
 -10   6   5        1.80      -87.27     75.56 o 
  -9   6   5       17.95      -44.91     68.78 o 
  -8   6   5       39.36       -3.96     50.32 o 
  -7   6   5      236.12      210.36     51.61 o 
  -6   6   5        0.07       33.50     22.27 o 
  -5   6   5       28.33       17.58     18.54 o 
  -4   6   5       40.73       34.95     17.97 o 
  -3   6   5      144.92      170.62     26.58 o 
  -2   6   5       54.85       81.20     29.02 o 
  -1   6   5      189.02      188.23     27.02 o 
   0   6   5       42.32       28.11     17.04 o 
   1   6   5      212.89      222.47     42.61 o 
   2   6   5       84.09       86.00     36.43 o 
   3   6   5      263.44      289.76     53.94 o 
   4   6   5      185.99      107.43     41.69 o 
   5   6   5        3.18      -23.82     44.15 o 
   6   6   5       13.37       20.35     39.13 o 
   7   6   5        6.54       48.18     48.12 o 
   8   6   5        9.57        4.60     50.33 o 
 -11   7   5        0.91        8.43     94.62 o 
 -10   7   5        0.09       94.40     78.50 o 
  -9   7   5       10.31       84.25     75.14 o 
  -8   7   5       11.88       60.73     62.98 o 
  -7   7   5       59.65       42.34     31.49 o 
  -6   7   5        5.40       -1.28     18.85 o 
  -5   7   5       11.96       44.26     22.18 o 
  -4   7   5       53.03       72.50     22.92 o 
  -3   7   5       17.35       27.88     23.63 o 
  -2   7   5      241.93      235.25     32.06 o 
  -1   7   5        1.91       -0.60     17.26 o 
   0   7   5        1.78       25.37     26.45 o 
   1   7   5      270.07      220.61     45.51 o 
   2   7   5       39.38       11.71     25.08 o 
   3   7   5       26.10       32.12     30.20 o 
   4   7   5        1.30       29.71     30.76 o 
   5   7   5       15.49      -14.08     30.16 o 
   6   7   5        7.33       62.80     47.36 o 
   7   7   5        5.55        4.82     51.55 o 
 -11   8   5       31.60       61.46     90.35 o 
 -10   8   5        0.24       96.15     91.54 o 
  -9   8   5      123.86      122.07     79.34 o 
  -8   8   5      155.88      199.20     80.86 o 
  -7   8   5       19.13       23.17     33.65 o 
  -6   8   5       51.10       36.07     32.02 o 
  -5   8   5       30.29       53.45     23.14 o 
  -4   8   5       73.52       54.87     24.95 o 
  -3   8   5       38.23      136.47     44.02 o 
  -2   8   5        1.27       17.92     20.57 o 
  -1   8   5       48.91       63.03     31.70 o 
   0   8   5        0.07        0.53     31.01 o 
   1   8   5       13.84       14.38     27.96 o 
   2   8   5      197.23      230.27     96.05 o 
   3   8   5       48.97       53.36     37.43 o 
   4   8   5        3.36       31.35     35.31 o 
   5   8   5       10.67       -1.08     37.12 o 
   6   8   5        2.63       10.12     46.41 o 
 -10   9   5       16.32       89.90     82.16 o 
  -9   9   5        1.79       84.52     76.17 o 
  -8   9   5        0.32       56.35     59.17 o 
  -7   9   5       28.70       23.94     46.40 o 
  -6   9   5       12.93        7.36     48.42 o 
  -5   9   5      351.09      444.87    137.69 o 
  -4   9   5      391.25      342.85     75.26 o 
  -3   9   5      137.12      150.77     34.94 o 
  -2   9   5       14.19        2.20     27.54 o 
  -1   9   5       15.34       15.15     30.95 o 
   0   9   5        4.25      -23.59     30.56 o 
   1   9   5        4.32        2.30     31.03 o 
   2   9   5       58.57       59.27     47.25 o 
   3   9   5       17.55       20.65     37.41 o 
   4   9   5        0.11       22.30     42.93 o 
   5   9   5        0.41       60.60     52.70 o 
 -10  10   5        0.96      -79.49    124.48 o 
  -9  10   5        0.23      241.21    132.82 o 
  -8  10   5       11.83       63.13    107.62 o 
  -7  10   5        1.39       14.41     47.30 o 
  -6  10   5        4.90       22.00     44.03 o 
  -5  10   5       86.97       14.24     64.01 o 
  -4  10   5       71.80       59.41     41.77 o 
  -3  10   5        3.09       -0.30     36.18 o 
  -2  10   5       17.83       19.57     32.58 o 
  -1  10   5       25.23       52.81     40.62 o 
   0  10   5       29.48       83.01     54.25 o 
   1  10   5        1.10      -14.32     34.64 o 
   2  10   5        6.59       37.94     42.01 o 
   3  10   5        0.67       -6.70     36.97 o 
   4  10   5        0.02       23.35     58.44 o 
  -9  11   5        0.18      308.04    154.14 o 
  -8  11   5        6.89       86.43    103.96 o 
  -7  11   5       18.31       27.93     49.66 o 
  -6  11   5        1.09      -18.58     45.43 o 
  -5  11   5       18.25      -24.02     44.90 o 
  -4  11   5       37.52       26.27     46.90 o 
  -3  11   5       10.10       26.95     55.89 o 
  -2  11   5        0.48       32.67     62.37 o 
  -1  11   5      216.24      108.77     68.28 o 
   0  11   5       35.37       83.33     46.49 o 
   1  11   5        4.52       -5.92     39.11 o 
   2  11   5        5.54        2.77     43.97 o 
   3  11   5       15.88       65.78     56.12 o 
  -8  12   5        0.21      -19.63    110.98 o 
  -7  12   5       14.68      -49.71     52.47 o 
  -6  12   5        8.79       12.83     48.58 o 
  -5  12   5        0.30       15.01     50.55 o 
  -4  12   5        0.10       36.14     65.12 o 
  -3  12   5        2.51       86.73     65.92 o 
  -2  12   5        6.42       -0.80     59.89 o 
  -1  12   5       17.84       93.33     77.81 o 
   0  12   5       70.47      146.97     82.65 o 
   1  12   5       21.52       -6.44     65.80 o 
   2  12   5        5.98       -0.52     52.32 o 
  -6  13   5        3.59       33.54     60.47 o 
  -5  13   5        3.72      -74.49     63.48 o 
  -4  13   5        0.02       -1.07     72.40 o 
  -3  13   5        0.06       28.67     69.35 o 
  -2  13   5        6.95       64.89     78.69 o 
  -1  13   5        3.16       99.35     91.04 o 
   1 -14   6        0.00       -7.38     51.73 o 
   2 -14   6        9.58      -16.69     45.14 o 
   3 -14   6        0.17        3.55     48.13 o 
  -2 -13   6        4.15       48.11     73.92 o 
  -1 -13   6        2.88       -8.32     43.10 o 
   0 -13   6        8.31       -6.21     44.24 o 
   1 -13   6        2.68       29.61     44.38 o 
   2 -13   6       21.52       18.56     54.52 o 
   3 -13   6       83.68       52.24     45.72 o 
   4 -13   6        0.26       18.04     42.65 o 
   5 -13   6        8.17       -6.48     42.90 o 
   6 -13   6       16.40        2.55     45.22 o 
  -3 -12   6       20.74       14.60     57.61 o 
  -2 -12   6       27.86       -4.13     39.38 o 
  -1 -12   6        1.80      -22.83     35.03 o 
   0 -12   6        0.03       57.62     39.38 o 
   1 -12   6       34.95       48.70     43.00 o 
   2 -12   6        0.32       34.03     46.70 o 
   3 -12   6        1.26       -9.26     59.11 o 
   4 -12   6       22.16       45.24     41.44 o 
   5 -12   6        0.02       29.49     38.87 o 
   6 -12   6       11.71       62.02     40.76 o 
   7 -12   6        3.36       19.47     42.96 o 
  -3 -11   6      155.18      114.49     41.84 o 
  -2 -11   6       44.11       47.47     67.67 o 
  -1 -11   6        1.92      -18.03     30.35 o 
   0 -11   6       32.44       13.07     34.28 o 
   1 -11   6       18.72       33.61     38.31 o 
   2 -11   6        2.79        3.28     29.60 o 
   3 -11   6       11.13       10.61     30.31 o 
   4 -11   6       43.00       -9.17     26.77 o 
   5 -11   6        2.13       13.23     30.75 o 
   6 -11   6        0.03       -9.41     34.54 o 
   7 -11   6        1.94       22.75     41.56 o 
   8 -11   6        5.98       11.54     44.33 o 
  -4 -10   6       52.29        2.78     36.60 o 
  -3 -10   6       39.18       50.37     35.25 o 
  -2 -10   6       10.77        7.05     31.82 o 
  -1 -10   6       12.79       -0.79     26.14 o 
   0 -10   6        2.07       22.16     30.09 o 
   1 -10   6      191.74      259.08     51.18 o 
   2 -10   6        0.54       11.22     26.76 o 
   3 -10   6        9.04       28.36     29.86 o 
   4 -10   6        0.65       -9.10     27.22 o 
   5 -10   6        0.11       18.63     27.57 o 
   6 -10   6        3.40       20.84     31.64 o 
   7 -10   6        6.93       -5.12     38.95 o 
   8 -10   6        0.21       30.36     46.68 o 
   9 -10   6        1.78        5.61     52.88 o 
  -5  -9   6       94.80       67.33     45.14 o 
  -4  -9   6       43.55       34.81     35.87 o 
  -3  -9   6        0.95      -18.36     26.74 o 
  -2  -9   6       67.48       82.08     34.22 o 
  -1  -9   6        1.40       33.66     28.09 o 
   0  -9   6       94.04      136.46     61.40 o 
   1  -9   6       81.27       65.33     29.80 o 
   2  -9   6      159.41      130.11     36.45 o 
   3  -9   6       77.97       80.56     30.48 o 
   4  -9   6       12.45       34.01     25.48 o 
   5  -9   6       22.62       -2.15     26.55 o 
   6  -9   6        5.01        7.15     31.22 o 
   7  -9   6       16.24       49.39     36.47 o 
   8  -9   6        0.62       65.81     44.99 o 
   9  -9   6        3.84       34.56     52.49 o 
  -8  -8   6        1.13       11.86    106.02 o 
  -5  -8   6        8.57      -29.66     39.73 o 
  -4  -8   6        0.02       29.45     34.65 o 
  -3  -8   6        6.79       26.25     22.81 o 
  -2  -8   6      219.57      210.89     34.62 o 
  -1  -8   6       54.67       61.07     23.69 o 
   0  -8   6       28.99       20.58     25.85 o 
   1  -8   6        4.74      225.93    194.93 o 
   2  -8   6        0.20       -2.79     22.19 o 
   3  -8   6        3.17       -3.00     22.04 o 
   4  -8   6       57.89       28.99     25.65 o 
   5  -8   6       71.42       60.45     27.73 o 
   6  -8   6       77.16       36.39     39.67 o 
   7  -8   6        0.93      -38.22     47.29 o 
   8  -8   6        9.80       32.15     40.56 o 
   9  -8   6        0.96       16.91     48.74 o 
  10  -8   6       11.66        6.37     52.00 o 
  -8  -7   6        1.12      -16.81    102.33 o 
  -7  -7   6        2.58       -5.99     72.32 o 
  -6  -7   6        0.00      -12.96     43.35 o 
  -5  -7   6       79.87       62.33     43.80 o 
  -4  -7   6      422.18      488.82     83.90 o 
  -3  -7   6       80.51       55.37     30.54 o 
  -2  -7   6        9.89       44.80     21.44 o 
  -1  -7   6       73.39       82.79     21.36 o 
   0  -7   6        1.63        9.34     17.21 o 
   1  -7   6       16.38       30.06     22.51 o 
   2  -7   6        4.06       20.53     19.71 o 
   3  -7   6        3.10       26.14     21.87 o 
   4  -7   6       23.96       23.15     24.32 o 
   5  -7   6        0.79       18.30     22.21 o 
   6  -7   6        3.67        4.48     31.15 o 
   7  -7   6       40.48       79.43     37.55 o 
   8  -7   6       73.15       39.58     43.03 o 
   9  -7   6       34.69      -40.53     39.14 o 
  10  -7   6       25.76      -10.42     51.83 o 
  -9  -6   6        0.26       -5.07    128.59 o 
  -8  -6   6       79.88       63.90    102.67 o 
  -7  -6   6       17.37       34.70     45.94 o 
  -6  -6   6        9.00       18.11     35.54 o 
  -5  -6   6       41.31       60.40     33.94 o 
  -4  -6   6      686.20      676.71     93.75 o 
  -3  -6   6       68.44       61.94     26.47 o 
  -2  -6   6        1.94       13.46     17.01 o 
  -1  -6   6      299.30      325.54     35.21 o 
   0  -6   6      639.28      687.42     47.64 o 
   1  -6   6       57.41       42.90     14.81 o 
   2  -6   6       30.10       16.81     33.74 o 
   3  -6   6        3.58        4.17     17.86 o 
   4  -6   6        0.08        1.37     19.55 o 
   5  -6   6       13.69       19.00     34.27 o 
   6  -6   6        3.88       24.42     33.34 o 
   7  -6   6      130.15       28.54     98.17 o 
   9  -6   6       20.91       84.10     48.26 o 
  10  -6   6        0.45        3.85     64.24 o 
  -9  -5   6        4.62       16.89    109.30 o 
  -8  -5   6        1.11       -5.56     43.68 o 
  -7  -5   6       19.06      -24.53     43.14 o 
  -6  -5   6       63.20       61.85     37.35 o 
  -5  -5   6        5.44       28.50     34.92 o 
  -4  -5   6      253.58      176.48     28.88 o 
  -3  -5   6      392.67      390.63     37.71 o 
  -2  -5   6      206.14      218.79     33.79 o 
  -1  -5   6     1770.56     1622.82     60.92 o 
   0  -5   6     1338.24     1215.34     51.84 o 
   1  -5   6      356.61      394.02     33.91 o 
   2  -5   6      317.77      381.90     25.01 o 
   3  -5   6        1.04        3.98     10.85 o 
   4  -5   6       17.09       29.33     21.29 o 
   5  -5   6        4.89       -8.58     24.55 o 
   6  -5   6       54.33       75.35     33.77 o 
   7  -5   6       15.67      -30.49     33.14 o 
   8  -5   6       77.84       45.37     42.28 o 
   9  -5   6       67.66       -7.40     60.46 o 
  10  -5   6        6.40       54.33     70.00 o 
 -10  -4   6       22.78       10.87    134.46 o 
  -9  -4   6       36.32       83.66     55.26 o 
  -8  -4   6       26.81      -61.93     41.29 o 
  -7  -4   6        0.96      -13.27     38.56 o 
  -6  -4   6       34.90       84.00     53.53 o 
  -5  -4   6        5.45       17.00     41.04 o 
  -4  -4   6       26.80       34.50     16.90 o 
  -3  -4   6      861.43      862.22     46.15 o 
  -2  -4   6      472.91      520.20     40.56 o 
  -1  -4   6      462.34      492.28     39.18 o 
   0  -4   6      107.18      180.56     30.07 o 
   1  -4   6       26.95       18.64     11.77 o 
   2  -4   6      234.79      253.00     29.74 o 
   3  -4   6       97.27      119.12     23.45 o 
   4  -4   6       26.61        7.07     14.11 o 
   5  -4   6       89.34      120.61     25.72 o 
   6  -4   6        7.49       18.48     27.65 o 
   7  -4   6       31.03       36.90     35.27 o 
   8  -4   6        2.77       -4.90     47.88 o 
   9  -4   6       15.38       83.19     67.44 o 
  10  -4   6        0.02       50.06     59.63 o 
 -10  -3   6       12.33     -102.94    104.16 o 
  -9  -3   6        5.78      -28.42     44.44 o 
  -8  -3   6       41.40       21.19     43.76 o 
  -7  -3   6       31.18       31.39     38.99 o 
  -6  -3   6       27.55       32.38     34.67 o 
  -5  -3   6       54.68       24.58     28.77 o 
  -4  -3   6      857.24      859.75     49.93 o 
  -3  -3   6      241.74      246.60     26.35 o 
  -2  -3   6       57.46       71.72     16.59 o 
  -1  -3   6      602.76      553.21     36.39 o 
   0  -3   6      116.69      100.12     16.84 o 
   1  -3   6     1027.59     1120.03     42.84 o 
   2  -3   6      177.98      189.39     27.42 o 
   3  -3   6      182.67      192.30     37.08 o 
   4  -3   6       34.19       30.25     22.19 o 
   5  -3   6       16.02       45.53     19.34 o 
   6  -3   6        3.56       -3.64     20.48 o 
   7  -3   6       22.39       22.65     24.39 o 
   8  -3   6       69.80       19.98     53.41 o 
   9  -3   6       26.05       41.78     59.02 o 
 -11  -2   6        3.90      -89.93    122.65 o 
 -10  -2   6        6.46       21.24     55.98 o 
  -9  -2   6       14.90        0.74     59.95 o 
  -8  -2   6        9.16       13.38     39.58 o 
  -7  -2   6        5.96       54.92     37.81 o 
  -6  -2   6       36.40       20.68     39.06 o 
  -5  -2   6       49.97       14.72     27.98 o 
  -4  -2   6      349.51      443.20     30.75 o 
  -3  -2   6      527.17      594.57     31.75 o 
  -2  -2   6        7.29        7.20     12.96 o 
  -1  -2   6      441.06      429.50     34.96 o 
   0  -2   6       13.48       18.78     10.71 o 
   1  -2   6      420.38      451.55     31.53 o 
   2  -2   6        4.54       -0.11      9.46 o 
   3  -2   6       68.93       62.20     14.95 o 
   4  -2   6     1168.00     1123.12     94.06 o 
   5  -2   6      183.10      286.19     34.53 o 
   6  -2   6        0.22       13.15     20.76 o 
   7  -2   6        0.03       14.26     29.53 o 
   8  -2   6        5.12       18.44     32.67 o 
   9  -2   6       10.70       61.19     88.07 o 
  10  -2   6        0.20       51.85    118.91 o 
 -11  -1   6        3.74       54.39     66.70 o 
 -10  -1   6       13.41       77.93     53.16 o 
  -9  -1   6        4.81      -12.56     59.93 o 
  -8  -1   6       34.81       93.80     43.60 o 
  -7  -1   6      218.69      149.20     48.59 o 
  -6  -1   6        4.12       41.11     49.81 o 
  -5  -1   6      566.82      567.68    109.23 o 
  -4  -1   6     1237.90     1150.54     81.48 o 
  -3  -1   6      132.94      110.76     27.09 o 
  -2  -1   6       68.19       97.90     13.90 o 
  -1  -1   6        4.94       17.23     10.11 o 
   0  -1   6       66.62       74.84     14.26 o 
   1  -1   6      284.95      329.57     54.67 o 
   2  -1   6       33.85       41.61     12.70 o 
   3  -1   6      182.10      190.07     21.89 o 
   4  -1   6        0.73        0.80     11.75 o 
   5  -1   6       30.57       45.53     19.04 o 
   6  -1   6        1.16       -9.51     22.11 o 
   7  -1   6       29.87        1.69     38.97 o 
   8  -1   6      198.39      165.24    229.95 o 
   9  -1   6      109.08      100.24     57.82 o 
  10  -1   6        0.02       17.80    107.43 o 
 -11   0   6       18.40       50.06     56.49 o 
 -10   0   6        0.31       55.72     49.94 o 
  -9   0   6      170.06      289.35     66.72 o 
  -8   0   6      197.84      143.19     48.80 o 
  -7   0   6      174.42      110.81     39.69 o 
  -6   0   6       33.99       10.31     25.94 o 
  -5   0   6      188.00      173.08     48.74 o 
  -4   0   6      374.70      354.82     46.95 o 
  -3   0   6        0.00      -15.49     14.38 o 
  -2   0   6      157.13      177.42     24.78 o 
  -1   0   6      733.95      719.28     37.39 o 
   0   0   6       41.11       43.47     14.35 o 
   1   0   6      921.27      924.10     36.20 o 
   2   0   6      145.26      181.84     35.05 o 
   3   0   6      169.36      231.39     44.28 o 
   4   0   6      227.48      236.34     76.66 o 
   5   0   6       20.99        8.84     27.74 o 
   6   0   6      211.68      123.38     99.89 o 
   7   0   6       37.66       23.90     39.60 o 
   8   0   6       25.24       88.79     48.38 o 
   9   0   6       12.76      -69.81     46.54 o 
  10   0   6        4.46        3.10     60.05 o 
 -11   1   6       83.52       88.69     86.01 o 
 -10   1   6      108.67      126.03     97.25 o 
  -9   1   6       17.40       49.31     44.89 o 
  -8   1   6      272.16      256.31     56.76 o 
  -7   1   6      265.43      400.93    163.65 o 
  -6   1   6        3.15       -6.56     24.74 o 
  -5   1   6     1096.46      957.34    109.11 o 
  -4   1   6       81.92       51.91     25.92 o 
  -3   1   6       48.97       57.90     23.87 o 
  -2   1   6      387.76      358.42     35.88 o 
  -1   1   6      156.91      154.37     19.15 o 
   0   1   6      592.57      668.65     32.51 o 
   1   1   6      157.36      170.48     18.77 o 
   2   1   6      474.48      437.01     24.52 o 
   3   1   6      171.19      199.77     39.89 o 
   4   1   6       21.62       27.64     25.00 o 
   5   1   6        2.36       56.95     58.52 o 
   7   1   6      303.14      200.39    127.03 o 
   8   1   6       79.62      147.94     56.34 o 
   9   1   6        0.00       47.57     52.10 o 
 -11   2   6       94.18      130.04     64.21 o 
 -10   2   6      207.90      226.65     62.25 o 
  -9   2   6       15.48        9.89     36.44 o 
  -8   2   6      286.24      211.17     55.76 o 
  -7   2   6       28.86       19.46     30.32 o 
  -6   2   6      433.20      427.40     59.73 o 
  -5   2   6      712.67      707.25     37.36 o 
  -4   2   6        0.23        6.62     11.73 o 
  -3   2   6      290.78      235.15     48.49 o 
  -2   2   6       59.18       60.65     15.23 o 
  -1   2   6       69.09       62.98     17.21 o 
   0   2   6     2076.68     2048.35     60.35 o 
   1   2   6     5051.51     5495.28    121.69 o 
   2   2   6      227.00      336.41     89.00 o 
   3   2   6        0.48       14.72     22.88 o 
   4   2   6        2.22        2.76     22.63 o 
   5   2   6      302.28      286.58     69.33 o 
   6   2   6       37.81       73.74     36.52 o 
   7   2   6      107.44       73.99    161.80 o 
   8   2   6       96.47      155.14     59.11 o 
   9   2   6       73.65      142.45     64.14 o 
 -11   3   6        0.49       28.16     52.91 o 
 -10   3   6        2.17       47.59     45.41 o 
  -9   3   6       75.67       58.01     45.27 o 
  -8   3   6       48.59      116.72     47.37 o 
  -7   3   6      147.92      156.74     44.85 o 
  -6   3   6      743.21      818.03     80.74 o 
  -5   3   6        0.40       14.84     14.28 o 
  -4   3   6        2.13        5.27     13.99 o 
  -3   3   6      163.48      240.90     41.03 o 
  -2   3   6      405.92      510.06     37.74 o 
  -1   3   6       84.39       79.50     21.76 o 
   0   3   6     1186.49     1244.12     44.64 o 
   1   3   6      920.37      992.06     77.27 o 
   2   3   6       56.49       19.31     22.96 o 
   3   3   6        8.13       26.04     23.90 o 
   4   3   6        7.13       15.23     26.33 o 
   5   3   6        9.16       24.51     28.48 o 
   6   3   6      395.79      463.66     76.86 o 
   7   3   6        0.00       12.43     91.90 o 
   8   3   6        6.24       27.69     44.88 o 
   9   3   6        0.00       69.37     57.04 o 
 -11   4   6        7.31        3.81     41.13 o 
 -10   4   6        5.21       -4.23     35.55 o 
  -9   4   6        0.57      -11.61     45.84 o 
  -8   4   6      101.69       94.60     63.97 o 
  -7   4   6        9.03       -3.31     31.55 o 
  -6   4   6       60.34       44.95     41.31 o 
  -5   4   6       50.91       84.84     22.17 o 
  -4   4   6      250.90      323.57     34.17 o 
  -3   4   6       18.12       46.14     19.21 o 
  -2   4   6        2.79        6.64     12.54 o 
  -1   4   6        4.91       17.86     12.05 o 
   0   4   6       59.16       73.38     25.07 o 
   1   4   6       22.16       28.74     48.21 o 
   2   4   6       15.95       26.80     24.16 o 
   4   4   6     1305.51     1205.86    111.93 o 
   5   4   6     1839.38     2054.17    151.00 o 
   6   4   6       19.25      -22.38     29.40 o 
   7   4   6        0.44      -19.70     36.23 o 
   8   4   6        5.38       16.65     48.21 o 
 -11   5   6        0.24      -40.91     80.63 o 
 -10   5   6        5.02       82.60     51.56 o 
  -9   5   6        1.73       15.04     38.62 o 
  -8   5   6       43.62       33.82     35.32 o 
  -7   5   6       47.59       67.91     36.67 o 
  -6   5   6       27.95       12.98     18.74 o 
  -5   5   6       20.96       43.42     20.59 o 
  -4   5   6       12.24       15.61     14.88 o 
  -3   5   6       31.80       49.91     39.66 o 
  -2   5   6       98.92      135.30     26.69 o 
  -1   5   6       26.19       37.54     15.52 o 
   0   5   6        3.36       23.18     19.27 o 
   1   5   6       19.94       -3.28     19.09 o 
   2   5   6       49.09       42.63     26.95 o 
   3   5   6       53.05       45.87     29.94 o 
   4   5   6       82.54      125.79     41.34 o 
   5   5   6       11.51       67.19     43.40 o 
   6   5   6       21.92       62.06     45.88 o 
   7   5   6        3.18       29.02     89.46 o 
   8   5   6       56.26       71.71     52.53 o 
 -11   6   6        0.13     -100.72     87.27 o 
 -10   6   6       16.26      194.36     92.87 o 
  -9   6   6       21.88       -9.98     39.12 o 
  -8   6   6        8.57       46.09     39.32 o 
  -7   6   6       40.41       35.02     43.27 o 
  -6   6   6       15.65       41.64     23.60 o 
  -5   6   6       57.72       94.25     26.45 o 
  -4   6   6      211.76      257.13     46.65 o 
  -3   6   6        8.24       26.84     17.60 o 
  -2   6   6        5.16       21.75     14.96 o 
  -1   6   6        4.29       12.88     18.27 o 
   0   6   6      433.03      384.49    107.36 o 
   1   6   6        5.29       -1.21     22.84 o 
   2   6   6        5.55       -5.99     35.00 o 
   3   6   6        9.68       19.56     27.41 o 
   4   6   6       16.60        9.92     30.94 o 
   5   6   6        2.45       35.33     34.04 o 
   6   6   6        0.42       15.91     38.73 o 
   7   6   6       11.14       66.37     51.78 o 
 -11   7   6        0.35      124.02     93.33 o 
 -10   7   6        8.64      -32.41     81.89 o 
  -9   7   6       47.80      111.13     77.35 o 
  -8   7   6       39.58       19.56     65.99 o 
  -7   7   6       23.62       60.96     67.50 o 
  -6   7   6        0.08        6.97     23.81 o 
  -5   7   6        2.61       10.10     19.47 o 
  -4   7   6       20.52        4.21     17.57 o 
  -3   7   6       31.13       55.41     20.68 o 
  -2   7   6       11.18       12.52     28.08 o 
  -1   7   6       78.26       68.10     31.27 o 
   0   7   6      264.52      218.78     46.09 o 
   2   7   6       11.24       17.13     25.95 o 
   3   7   6        9.18       26.40     28.75 o 
   4   7   6        0.00       -0.93     32.91 o 
   5   7   6       51.85       37.91     54.29 o 
   6   7   6        6.18       69.85     56.64 o 
   7   7   6       34.50       60.26     50.53 o 
 -10   8   6        1.73      -16.39     86.50 o 
  -9   8   6       38.12      -84.52     72.05 o 
  -8   8   6       60.79       57.41     73.77 o 
  -7   8   6       14.61       28.48     63.44 o 
  -6   8   6        3.05      -21.70     21.75 o 
  -5   8   6      535.66      487.57     49.85 o 
  -4   8   6     1384.63     1665.46     85.74 o 
  -3   8   6      371.30      363.52     53.14 o 
  -2   8   6       11.48       26.61     23.55 o 
  -1   8   6      118.63      136.75     40.63 o 
   0   8   6       44.46       28.09     29.70 o 
   1   8   6        1.20      -22.11     27.80 o 
   2   8   6       96.79       30.44     44.15 o 
   3   8   6        0.20      -13.77     32.65 o 
   4   8   6        6.20       32.36     40.69 o 
   5   8   6        2.81       24.93     45.35 o 
   6   8   6        0.32       19.63     47.96 o 
 -10   9   6        3.18       44.76     93.21 o 
  -9   9   6        0.47       58.94     80.56 o 
  -7   9   6       15.95       20.97     58.94 o 
  -6   9   6        0.84      -34.32     32.02 o 
  -5   9   6       53.62      105.03     54.33 o 
  -4   9   6       92.64      120.38     42.59 o 
  -3   9   6       18.72       50.57     26.71 o 
  -2   9   6        0.72        9.40     29.63 o 
  -1   9   6       18.39       31.02     35.04 o 
   0   9   6      715.73      542.65     78.81 o 
   1   9   6       11.14        8.22     36.23 o 
   2   9   6       72.23       74.93     42.24 o 
   3   9   6       33.79       50.40     40.32 o 
   4   9   6        9.28       -3.33     44.59 o 
   5   9   6        1.68      -15.02     49.84 o 
  -6  10   6       39.03       95.25    109.93 o 
  -5  10   6       75.77      102.12     50.94 o 
  -4  10   6        3.75        4.67     37.80 o 
  -3  10   6       29.44       83.15     63.40 o 
  -2  10   6       24.93      -15.13     33.14 o 
  -1  10   6      102.31       68.88     42.84 o 
   0  10   6      151.33      109.29     48.24 o 
   1  10   6       59.67       52.76     44.70 o 
   2  10   6        6.14       10.55     37.87 o 
   3  10   6        1.79        8.72     46.70 o 
   4  10   6        0.02       66.96     57.41 o 
  -9  11   6        0.46       95.16    130.80 o 
  -8  11   6        3.10       27.07    106.21 o 
  -7  11   6        3.79       12.58     91.99 o 
  -6  11   6        1.83       14.67     51.25 o 
  -5  11   6        5.88       89.68     80.75 o 
  -4  11   6        6.51       -1.56     58.63 o 
  -3  11   6       18.88      -34.73     50.10 o 
  -2  11   6       17.29       27.07     59.17 o 
  -1  11   6       79.58       71.19     50.42 o 
   0  11   6        0.19      -41.56     40.55 o 
   1  11   6       18.94       46.69     49.77 o 
   2  11   6       10.09       20.05     54.48 o 
   3  11   6       14.13       78.77     63.04 o 
  -7  12   6        5.92       52.80     99.54 o 
  -6  12   6        0.21        9.42     51.80 o 
  -5  12   6        0.08      132.14     91.19 o 
  -4  12   6        8.39      -36.10     58.83 o 
  -3  12   6        0.00      -39.34     56.88 o 
  -2  12   6        7.96       24.90     69.12 o 
  -1  12   6        4.09       73.77     78.69 o 
   0  12   6       15.73       -5.26     58.52 o 
   1  12   6        0.55       53.32     48.03 o 
  -5  13   6        1.37      -20.78     70.42 o 
  -4  13   6       11.32      -17.19     70.61 o 
  -3  13   6        1.50       55.05     71.64 o 
  -2  13   6       24.99      102.90     78.69 o 
  -1 -13   7        4.93       46.84     49.44 o 
   0 -13   7        8.17       19.59     41.59 o 
   1 -13   7        7.01       26.83     43.15 o 
   2 -13   7        4.19      107.92     52.23 o 
   3 -13   7        6.98       35.66     36.76 o 
   4 -13   7       11.42       -5.40     39.41 o 
   5 -13   7        0.98      -36.58     45.56 o 
  -2 -12   7       27.94       45.78     41.95 o 
  -1 -12   7        0.25       32.93     61.95 o 
   0 -12   7        1.26        4.78     37.22 o 
   1 -12   7        0.86      -29.23     35.27 o 
   2 -12   7       26.51      -24.97     36.61 o 
   3 -12   7        3.94      -17.85     30.49 o 
   4 -12   7        1.93       15.20     55.28 o 
   5 -12   7        6.21      -14.27     39.28 o 
   6 -12   7        0.88       61.01     43.34 o 
   7 -12   7        0.07      -30.06     43.15 o 
  -3 -11   7        9.61       94.05     55.13 o 
  -2 -11   7       13.47       23.56     35.62 o 
  -1 -11   7        1.53       24.88     41.80 o 
   0 -11   7       39.74       -3.05     59.99 o 
   1 -11   7       12.84        6.15     38.01 o 
   2 -11   7       28.32       -9.33     33.20 o 
   3 -11   7        0.01       37.55     34.56 o 
   4 -11   7        2.12      -16.49     31.06 o 
   5 -11   7        1.98       61.26     35.73 o 
   6 -11   7        1.15       41.12     38.63 o 
   7 -11   7        6.15       34.91     51.01 o 
   8 -11   7        1.50       14.13     50.42 o 
  -6 -10   7        2.41       28.06     97.29 o 
  -5 -10   7        4.77      -28.21     69.16 o 
  -4 -10   7       15.34       12.70     39.12 o 
  -3 -10   7       19.89        7.93     33.65 o 
  -2 -10   7       16.79       54.78     49.35 o 
  -1 -10   7       74.08       31.61     32.19 o 
   0 -10   7       12.49       50.26     34.11 o 
   1 -10   7      147.94      226.22     63.02 o 
   2 -10   7        4.30       28.64     29.12 o 
   3 -10   7        0.11        6.53     31.32 o 
   4 -10   7        9.16      -14.47     24.74 o 
   5 -10   7        9.81       -3.37     30.42 o 
   6 -10   7       15.77       19.91     30.84 o 
   7 -10   7       26.15       33.20     39.87 o 
   8 -10   7        1.51        3.21     42.47 o 
  -7  -9   7        3.98       17.04     90.96 o 
  -6  -9   7        8.42       25.89     89.90 o 
  -5  -9   7       20.26       11.13     38.15 o 
  -4  -9   7       33.08       36.69     65.59 o 
  -3  -9   7        4.88       19.22     21.66 o 
  -2  -9   7        8.94       45.47     31.05 o 
  -1  -9   7       28.96        5.42     28.82 o 
   0  -9   7       87.08       94.39     33.68 o 
   1  -9   7       36.46       85.28     35.43 o 
   2  -9   7       28.53       -3.46     23.12 o 
   3  -9   7       10.94       15.36     25.62 o 
   4  -9   7       27.74       -2.03     26.74 o 
   5  -9   7       26.61       24.91     30.69 o 
   6  -9   7       75.04       50.14     37.06 o 
   7  -9   7       29.01       -7.52     37.15 o 
   8  -9   7        5.32       29.36     42.27 o 
   9  -9   7        3.13      102.13    120.51 o 
  -7  -8   7       15.08      -18.91     81.13 o 
  -6  -8   7       36.70       18.14     52.97 o 
  -5  -8   7       15.15       20.78     32.99 o 
  -4  -8   7      142.77      122.65     64.24 o 
  -3  -8   7       84.14       51.84     26.11 o 
  -2  -8   7       40.14       50.42     25.41 o 
  -1  -8   7        5.33       21.78     26.01 o 
   0  -8   7       47.36       97.72     34.54 o 
   1  -8   7       62.59      150.45     36.71 o 
   2  -8   7       48.25       64.47     53.30 o 
   3  -8   7       28.58       19.77     25.96 o 
   4  -8   7        1.51       14.03     23.90 o 
   5  -8   7       16.28       31.85     28.13 o 
   6  -8   7       63.12       53.61     35.78 o 
   7  -8   7        3.97      -24.60     36.22 o 
   8  -8   7      176.56      117.22     46.88 o 
   9  -8   7       26.76       48.72     50.19 o 
  -8  -7   7       30.99      -53.56     84.71 o 
  -7  -7   7        0.50      -15.70     44.99 o 
  -6  -7   7       86.91       76.08     42.13 o 
  -5  -7   7      103.64       77.77     46.05 o 
  -4  -7   7       46.68       42.82     32.07 o 
  -3  -7   7       73.88       69.30     23.16 o 
  -2  -7   7        7.53       13.93     20.50 o 
  -1  -7   7       35.59       49.98     23.84 o 
   0  -7   7        1.52        0.37     16.81 o 
   1  -7   7      173.23      216.71     41.58 o 
   2  -7   7      368.15      324.81     53.26 o 
   3  -7   7        3.28       -2.00     21.29 o 
   4  -7   7        0.96      -14.70     21.49 o 
   5  -7   7        6.17        7.09     25.30 o 
   6  -7   7      117.38      110.69     37.26 o 
   7  -7   7       36.15       36.88     37.51 o 
   8  -7   7        0.19       -7.96     38.13 o 
   9  -7   7        3.41      -10.61     46.24 o 
  10  -7   7       55.58       39.88     78.12 o 
  -9  -6   7        3.00      -28.82    120.09 o 
  -8  -6   7       58.67        9.65     85.47 o 
  -7  -6   7        0.21       22.77     49.71 o 
  -6  -6   7       12.45        2.56     35.94 o 
  -5  -6   7       30.54       57.29     37.68 o 
  -4  -6   7        0.27       17.38     32.75 o 
  -3  -6   7       49.65       61.24     23.18 o 
  -2  -6   7       49.48       41.30     20.47 o 
  -1  -6   7      152.20      193.01     28.18 o 
   0  -6   7        1.20      -15.41     14.15 o 
   1  -6   7      410.98      425.45     46.84 o 
   2  -6   7        0.19        2.44     32.56 o 
   3  -6   7       32.41       22.67     23.12 o 
   4  -6   7        1.87       20.89     37.19 o 
   5  -6   7       56.35       45.60     29.84 o 
   6  -6   7        0.01       11.08     29.15 o 
   7  -6   7      260.97      106.29     69.42 o 
   8  -6   7       29.40       52.51     47.27 o 
   9  -6   7        4.68       21.71     47.79 o 
  10  -6   7        0.37      -96.93     64.62 o 
  -9  -5   7        0.05       93.21    112.77 o 
  -8  -5   7        4.38      -19.46     37.30 o 
  -7  -5   7       21.24       35.76     43.00 o 
  -6  -5   7       13.24        6.22     34.83 o 
  -5  -5   7      454.73      456.26    129.28 o 
  -4  -5   7       52.30       29.90     41.25 o 
  -3  -5   7      119.31      148.30     46.77 o 
  -2  -5   7       88.03       96.47     24.68 o 
  -1  -5   7      499.32      593.34     46.95 o 
   0  -5   7      403.12      446.15     38.26 o 
   1  -5   7       47.42       93.27     18.60 o 
   2  -5   7     1016.14     1144.11    111.03 o 
   3  -5   7      310.73      210.05     88.81 o 
   4  -5   7       20.43       46.08     31.17 o 
   5  -5   7       46.43       64.35     32.01 o 
   6  -5   7       60.94       41.97     32.13 o 
   7  -5   7       39.19      112.99     44.70 o 
   8  -5   7        1.75        4.66     47.10 o 
   9  -5   7        0.01      -29.32     52.46 o 
  10  -5   7        0.00       53.98     76.13 o 
 -10  -4   7        0.34       11.74    122.76 o 
  -9  -4   7       19.03       12.85     55.71 o 
  -8  -4   7        9.44       21.07     49.24 o 
  -7  -4   7       19.87       15.17     63.82 o 
  -6  -4   7       15.99       19.87     36.31 o 
  -5  -4   7       31.46       30.28     29.78 o 
  -4  -4   7       11.26        9.47     23.52 o 
  -3  -4   7        5.99        5.29     14.90 o 
  -2  -4   7      458.84      514.31     35.72 o 
  -1  -4   7      392.13      399.08     35.86 o 
   0  -4   7      779.23      870.85     45.26 o 
   1  -4   7     2847.56     2501.72     75.06 o 
   2  -4   7     1860.54     2043.22     65.71 o 
   3  -4   7       10.23       -5.68     12.34 o 
   4  -4   7        1.02       31.42     15.77 o 
   5  -4   7       26.12       32.94     27.45 o 
   6  -4   7        7.08       35.21     32.33 o 
   7  -4   7        4.91       10.59     34.06 o 
   8  -4   7       22.81      141.33     74.80 o 
   9  -4   7        2.31       19.25     56.92 o 
  10  -4   7        1.62       70.19     71.79 o 
 -10  -3   7        0.08       24.46     60.90 o 
  -9  -3   7        6.64      -28.44     50.28 o 
  -8  -3   7       40.35       68.17     51.93 o 
  -7  -3   7       98.61       84.36     42.65 o 
  -6  -3   7       53.74       60.80     37.87 o 
  -5  -3   7       40.44       32.17     27.97 o 
  -4  -3   7       27.96       62.11     27.80 o 
  -3  -3   7      175.61      158.28     30.39 o 
  -2  -3   7       47.40       36.19     18.06 o 
  -1  -3   7      414.43      362.00     69.87 o 
   0  -3   7       26.28       21.05     13.92 o 
   1  -3   7      985.73     1082.48     46.08 o 
   2  -3   7       11.01        5.01     11.42 o 
   3  -3   7       83.76       83.40     17.57 o 
   4  -3   7       40.51       21.46     15.27 o 
   5  -3   7       64.32       84.11     25.63 o 
   6  -3   7       81.61       85.09     29.48 o 
   7  -3   7       24.40       43.16     47.46 o 
   8  -3   7       95.70       55.55     58.63 o 
   9  -3   7        0.00       99.08     71.33 o 
  10  -3   7       26.98       11.78    115.86 o 
 -10  -2   7       22.02      110.02     62.23 o 
  -9  -2   7       17.85       51.99     50.72 o 
  -8  -2   7        2.87       -1.83     35.95 o 
  -7  -2   7      287.14      258.66     56.91 o 
  -6  -2   7      129.65      126.86     40.92 o 
  -5  -2   7      338.91      557.13    243.33 o 
  -4  -2   7        0.41       28.61     23.07 o 
  -3  -2   7        0.03       15.36     19.03 o 
  -2  -2   7      110.43      108.10     19.04 o 
  -1  -2   7        5.91       11.14      9.80 o 
   0  -2   7        3.04       11.32     11.18 o 
   1  -2   7        4.33        9.00     10.13 o 
   2  -2   7      173.77      203.46     24.57 o 
   3  -2   7      587.47      611.85     44.78 o 
   4  -2   7      184.93      218.25     28.45 o 
   5  -2   7       62.71      102.20     28.66 o 
   6  -2   7       95.86      147.77     90.28 o 
   7  -2   7      136.56      102.21    118.89 o 
   8  -2   7       43.57      117.38     70.57 o 
   9  -2   7       44.78      -19.82     98.51 o 
  10  -2   7        0.47     -107.13    100.88 o 
 -11  -1   7        1.34      -88.58     59.06 o 
 -10  -1   7       24.72       25.24     49.13 o 
  -9  -1   7        3.89       -7.74     41.06 o 
  -8  -1   7       52.11       77.79     46.28 o 
  -7  -1   7       88.15       43.96     44.26 o 
  -6  -1   7        2.90      -13.14     45.27 o 
  -5  -1   7      459.80      394.60     55.03 o 
  -4  -1   7      302.13      326.01     46.59 o 
  -3  -1   7      194.93      168.47     31.82 o 
  -2  -1   7      713.37      787.55     37.08 o 
  -1  -1   7      196.93      215.96     23.15 o 
   0  -1   7       90.24      105.58     17.93 o 
   1  -1   7      181.11      184.42     21.72 o 
   2  -1   7       53.54       66.86     15.23 o 
   3  -1   7       51.83       51.27     23.60 o 
   4  -1   7      379.63      433.52     82.87 o 
   5  -1   7        9.81        8.34     28.50 o 
   6  -1   7       96.72       65.00     46.66 o 
   7  -1   7      100.87       43.89    136.22 o 
   8  -1   7       10.38        5.30     45.18 o 
   9  -1   7       61.56      -15.94     56.75 o 
  10  -1   7       18.97     -132.16     88.10 o 
 -11   0   7       11.38      -35.30     52.26 o 
 -10   0   7      100.33      130.40     57.93 o 
  -9   0   7        8.35        4.91     39.98 o 
  -8   0   7      397.10      315.22     63.60 o 
  -7   0   7       65.47       80.22     36.54 o 
  -6   0   7     1043.84      981.54    149.87 o 
  -5   0   7      241.67      148.37     36.22 o 
  -4   0   7       65.68       52.18     21.73 o 
  -3   0   7        1.28        3.38     16.35 o 
  -2   0   7       34.94       32.12     12.90 o 
  -1   0   7      216.67      235.86     33.97 o 
   0   0   7     1158.85     1132.91     42.98 o 
   1   0   7      612.67      740.15     39.01 o 
   2   0   7      171.41      300.22     72.15 o 
   3   0   7      276.26      337.35     57.65 o 
   4   0   7        6.24       -1.88     22.66 o 
   5   0   7        4.59      -25.18     25.83 o 
   6   0   7        2.14       15.54     72.72 o 
   7   0   7       16.90       29.79     36.31 o 
   8   0   7       14.83       16.56     46.61 o 
   9   0   7        0.00      -53.82     43.65 o 
 -11   1   7        2.76       23.22     53.73 o 
 -10   1   7        0.71        9.33     45.49 o 
  -9   1   7       17.60       -7.25     54.19 o 
  -8   1   7      125.58      115.01     48.25 o 
  -7   1   7       19.29       12.90     32.50 o 
  -6   1   7      152.25      141.18     43.88 o 
  -5   1   7      354.70      339.66     46.00 o 
  -4   1   7      136.86      182.48     47.81 o 
  -3   1   7      448.80      410.56     24.28 o 
  -2   1   7        8.97       21.80     12.23 o 
  -1   1   7        4.17       -7.34     13.37 o 
   0   1   7      272.82      319.91     31.38 o 
   1   1   7      166.64      203.55     22.37 o 
   2   1   7      406.22      463.99     30.39 o 
   3   1   7       20.19       45.93     24.83 o 
   4   1   7       37.07       71.15     33.55 o 
   5   1   7      413.83      302.17    158.33 o 
   6   1   7      591.06      555.99    197.94 o 
   7   1   7       52.97      107.47     51.32 o 
   8   1   7        1.38       41.17     46.79 o 
   9   1   7        6.47      -18.19     49.35 o 
 -11   2   7        2.90       42.74     59.28 o 
 -10   2   7       17.89       41.56     45.86 o 
  -9   2   7        2.41      -32.41     38.68 o 
  -8   2   7       90.98       92.27     44.99 o 
  -7   2   7        5.61      -22.16     29.08 o 
  -6   2   7       30.23       75.95     35.57 o 
  -5   2   7      144.32      143.90     34.90 o 
  -4   2   7      190.66      224.34     23.33 o 
  -3   2   7      132.69      113.86     19.49 o 
  -2   2   7        2.54       16.09     13.02 o 
  -1   2   7      890.31      936.28     60.47 o 
   0   2   7     1110.73     1113.89     44.12 o 
   1   2   7        5.05        2.18     15.00 o 
   2   2   7        1.96        5.57     20.03 o 
   3   2   7       36.83       75.79     46.47 o 
   4   2   7       71.16      118.47     39.62 o 
   5   2   7      104.20      100.11     46.68 o 
   6   2   7      555.45      374.00     68.46 o 
   7   2   7       49.11       57.40     41.17 o 
   8   2   7        0.34       75.61     50.32 o 
   9   2   7       16.89       13.30     59.40 o 
 -11   3   7        1.95       22.28     48.67 o 
 -10   3   7        2.56        8.44     46.35 o 
  -9   3   7       19.05       -1.87     34.92 o 
  -8   3   7       40.78       -1.76     33.59 o 
  -7   3   7       94.86      166.77     66.79 o 
  -6   3   7        4.64       18.99     25.51 o 
  -5   3   7       63.53      141.54     35.19 o 
  -4   3   7        9.28       31.29     19.60 o 
  -3   3   7       12.71       30.20     16.24 o 
  -2   3   7        1.83        9.07     12.82 o 
  -1   3   7      131.92      122.53     20.99 o 
   0   3   7     1902.29     1803.60     60.10 o 
   1   3   7      233.40      279.99     45.37 o 
   2   3   7       43.07       48.80     25.08 o 
   3   3   7       18.05       -0.01     20.64 o 
   4   3   7       15.24      -32.94     21.96 o 
   5   3   7        3.97       -1.07     27.34 o 
   6   3   7        7.33      -40.37     32.14 o 
   7   3   7        0.16      -43.61     36.01 o 
   8   3   7        8.03       13.22     45.71 o 
 -11   4   7        0.53       39.80     52.87 o 
 -10   4   7        0.00       28.71     45.06 o 
  -9   4   7       35.94       99.99     50.53 o 
  -8   4   7      149.70      129.75     49.13 o 
  -7   4   7       31.41       61.57     55.26 o 
  -6   4   7       28.84       38.18     33.67 o 
  -5   4   7       38.64       77.85     21.89 o 
  -4   4   7      604.99      734.87     51.12 o 
  -3   4   7        5.34        5.30     14.46 o 
  -2   4   7     1210.02     1208.53     81.28 o 
  -1   4   7       41.11       71.65     40.91 o 
   0   4   7       10.41       11.60     19.13 o 
   1   4   7       58.85       69.96     28.83 o 
   2   4   7      216.43      149.46     52.08 o 
   3   4   7     1140.49      893.74     91.85 o 
   4   4   7      842.39      839.65    149.62 o 
   5   4   7      153.12      154.26     55.39 o 
   6   4   7       76.75      108.47     47.71 o 
   7   4   7        2.04      -12.57     40.54 o 
   8   4   7        0.31       55.59     56.59 o 
 -11   5   7       13.04      105.45     91.96 o 
 -10   5   7       22.82       15.08     46.24 o 
  -9   5   7        0.17       36.42     40.86 o 
  -8   5   7       57.00       87.84     41.54 o 
  -7   5   7       16.12       31.38     34.01 o 
  -6   5   7       85.05      171.29     44.70 o 
  -5   5   7       86.35       88.55     28.78 o 
  -4   5   7      151.11      211.47     30.00 o 
  -3   5   7       87.62      155.76     47.67 o 
  -2   5   7        8.92        1.86     14.44 o 
  -1   5   7       19.17       22.06     15.21 o 
   0   5   7        1.17        7.45     21.13 o 
   1   5   7       37.81       25.76     25.59 o 
   2   5   7        0.04       12.02     23.68 o 
   3   5   7       75.81      103.69     39.90 o 
   4   5   7       21.98       49.34     33.66 o 
   5   5   7       38.49       30.78     39.49 o 
   6   5   7        3.55      -13.29     37.95 o 
   7   5   7       29.24        1.21     43.89 o 
 -11   6   7        2.65        3.16    100.38 o 
 -10   6   7        8.23       72.13     92.72 o 
  -9   6   7       10.01       75.63     47.72 o 
  -8   6   7        0.30       55.18     40.31 o 
  -7   6   7       69.06       64.19     38.96 o 
  -6   6   7       16.06      -18.58     68.03 o 
  -5   6   7        2.45      -10.66     17.99 o 
  -4   6   7        2.32        3.66     19.01 o 
  -3   6   7       99.60      136.43     34.84 o 
  -2   6   7      126.56      129.54     26.13 o 
  -1   6   7        2.17      -15.85     18.60 o 
   0   6   7        5.90       31.42     25.78 o 
   1   6   7      117.56      101.43     34.47 o 
   2   6   7       23.96       10.81     28.57 o 
   3   6   7        4.01      -14.16     27.09 o 
   4   6   7       14.13       38.05     32.99 o 
   5   6   7        0.07       46.21     42.80 o 
   6   6   7        0.19        4.85     40.48 o 
   7   6   7       30.83        3.77     92.13 o 
 -11   7   7       25.75     -135.15     90.85 o 
 -10   7   7       20.09       -7.17     88.52 o 
  -9   7   7       12.63       88.91     80.75 o 
  -8   7   7        1.75      -14.20     49.85 o 
  -7   7   7        0.26      -18.18     32.14 o 
  -6   7   7      104.00      149.28     42.63 o 
  -5   7   7       66.53       55.74     26.52 o 
  -4   7   7       70.50       66.57     25.68 o 
  -3   7   7      128.61       79.28     23.65 o 
  -2   7   7        0.20        2.17     19.44 o 
  -1   7   7       38.65       44.93     30.41 o 
   0   7   7        9.95       39.70     31.93 o 
   1   7   7        6.01       19.61     28.46 o 
   2   7   7        7.73       -3.29     29.75 o 
   3   7   7       37.77       20.19     34.95 o 
   4   7   7       22.94        8.79     37.55 o 
   5   7   7       26.33       61.82     45.35 o 
   6   7   7        3.32      -19.55     46.69 o 
 -10   8   7        3.34       50.97    101.11 o 
  -9   8   7        3.97        3.77     78.88 o 
  -8   8   7       18.79       23.37     71.44 o 
  -7   8   7        2.10        7.43     58.79 o 
  -6   8   7      381.83      364.96     82.56 o 
  -5   8   7      463.43      575.93     55.69 o 
  -4   8   7      626.92      595.23     54.92 o 
  -3   8   7       58.07       72.91     35.21 o 
  -2   8   7       78.75      111.89     38.03 o 
  -1   8   7        0.35        2.47     30.76 o 
   0   8   7       96.43       85.31     38.39 o 
   1   8   7       10.64       12.29     32.04 o 
   2   8   7        6.03       10.45     34.39 o 
   3   8   7        0.30        7.93     37.08 o 
   4   8   7        9.51       19.42     42.89 o 
   5   8   7       11.16       25.85     46.57 o 
 -10   9   7        2.96       46.70     89.74 o 
  -9   9   7        2.09       -9.72     84.33 o 
  -8   9   7        1.65       32.29     74.53 o 
  -7   9   7        0.83       52.95     62.03 o 
  -6   9   7       57.23       43.20     36.03 o 
  -5   9   7      169.30      159.16     33.21 o 
  -4   9   7       43.29       42.00     31.09 o 
  -3   9   7       26.65       30.11     30.54 o 
  -2   9   7      853.12      831.86     91.52 o 
  -1   9   7      129.57      104.57     40.93 o 
   0   9   7      409.13      297.22    123.64 o 
   1   9   7       49.55       22.35     37.97 o 
   2   9   7        9.41      -15.64     39.04 o 
   3   9   7        0.00       37.20     46.40 o 
   4   9   7        2.28        4.43     48.89 o 
  -9  10   7        0.00      140.45     81.51 o 
  -6  10   7        6.58       36.98     55.58 o 
  -5  10   7        0.06        6.59     43.16 o 
  -4  10   7        5.27       -1.11     50.32 o 
  -3  10   7       30.50       36.45     39.05 o 
  -2  10   7       71.59       11.58     32.90 o 
  -1  10   7       14.07       68.63     46.77 o 
   0  10   7        0.40      -29.54     34.79 o 
   1  10   7       22.62       29.21     44.29 o 
   2  10   7        0.04       52.62     71.04 o 
   3  10   7       25.72       48.66     52.79 o 
  -8  11   7        6.64      245.48    116.77 o 
  -7  11   7        1.64      129.93    103.09 o 
  -6  11   7       12.35       55.99     50.52 o 
  -5  11   7        0.11       12.85     57.26 o 
  -4  11   7       19.99        1.60     58.37 o 
  -3  11   7        8.61       79.68     68.09 o 
  -2  11   7        0.08      -72.21     54.67 o 
  -1  11   7        1.91      -25.32     37.96 o 
   0  11   7        2.46      -57.01     38.01 o 
   1  11   7        8.29      -36.92     46.78 o 
   2  11   7        0.15       25.76     71.62 o 
  -7  12   7        6.12       25.39     99.96 o 
  -6  12   7        5.11       10.37     64.89 o 
  -5  12   7        2.67       52.69     72.32 o 
  -4  12   7        5.68       39.12     67.02 o 
  -3  12   7        0.21       23.37     71.06 o 
  -2  12   7        1.98       25.58     68.59 o 
  -1  12   7        0.48      -49.79     60.85 o 
   0  12   7        0.37       13.65     68.17 o 
  -1 -13   8        1.10        7.77     46.61 o 
   0 -13   8        0.01       50.67     45.87 o 
   1 -13   8        3.87        4.82     42.84 o 
   2 -13   8        0.27       -3.01     41.01 o 
   3 -13   8       22.94       16.39     43.21 o 
   4 -13   8        1.50      -14.01     51.30 o 
   5 -13   8        1.78      -56.20     39.12 o 
  -3 -12   8        0.00       37.82     54.21 o 
  -2 -12   8        1.14        5.99     58.67 o 
  -1 -12   8       13.98       18.40     41.11 o 
   0 -12   8        0.65       36.60     39.50 o 
   1 -12   8       14.53        9.83     39.50 o 
   2 -12   8        0.12      -20.01     39.44 o 
   3 -12   8        1.27      -16.65     39.40 o 
   4 -12   8        0.88        9.48     41.10 o 
   5 -12   8        2.28       13.37     37.65 o 
   6 -12   8        0.28       32.51     43.53 o 
  -4 -11   8        5.86       48.00     42.24 o 
  -3 -11   8        3.63      -13.23     51.32 o 
  -2 -11   8        1.30       32.38     54.19 o 
  -1 -11   8       14.51       24.06     38.80 o 
   0 -11   8       21.03       -9.06     32.67 o 
   1 -11   8       63.11       84.71     40.40 o 
   2 -11   8        5.82       35.48     38.24 o 
   3 -11   8        8.19       60.06     36.80 o 
   4 -11   8        0.00      -10.74     30.87 o 
   5 -11   8        4.96       36.14     31.81 o 
   6 -11   8        4.09        0.66     34.03 o 
   7 -11   8        0.00       88.55     47.44 o 
  -6 -10   8        8.20      -42.17     74.04 o 
  -5 -10   8        0.10       21.24     50.36 o 
  -4 -10   8       23.76       19.37     37.97 o 
  -3 -10   8        3.37      -13.42     41.52 o 
  -2 -10   8        3.61       -2.76     35.65 o 
  -1 -10   8       40.78       60.73     38.46 o 
   0 -10   8       43.23       35.72     36.48 o 
   1 -10   8       10.19        5.49     32.25 o 
   2 -10   8        9.50       51.89     35.02 o 
   3 -10   8        0.22       28.01     31.27 o 
   4 -10   8        5.59       14.70     28.40 o 
   5 -10   8       10.78       12.90     32.07 o 
   6 -10   8        5.21       20.71     37.11 o 
   7 -10   8        9.41       30.30     40.67 o 
   8 -10   8        4.09       38.93     47.62 o 
  -6  -9   8       13.03        9.73     41.37 o 
  -5  -9   8       22.21       31.95     41.01 o 
  -4  -9   8       17.69      -21.52     31.95 o 
  -3  -9   8       44.76      -10.79     46.93 o 
  -2  -9   8        1.46       40.76     33.94 o 
  -1  -9   8       92.82       20.68     33.07 o 
   0  -9   8        0.84       -2.25     31.03 o 
   1  -9   8       10.77        4.58     46.13 o 
   2  -9   8       11.67       11.16     26.83 o 
   3  -9   8       50.27       67.69     34.09 o 
   4  -9   8       38.71       57.63     30.65 o 
   5  -9   8       39.33        1.99     29.24 o 
   6  -9   8       32.57       30.55     32.91 o 
   7  -9   8        0.14       16.03     54.08 o 
   8  -9   8        6.72        6.32     44.80 o 
  -7  -8   8       15.37       36.56     49.17 o 
  -6  -8   8       20.59       51.22     50.53 o 
  -5  -8   8       79.57       31.65     41.90 o 
  -4  -8   8       20.04        6.85     29.92 o 
  -3  -8   8       67.32       49.38     78.92 o 
  -2  -8   8       59.88       53.53     26.46 o 
  -1  -8   8      170.96      307.06     63.55 o 
   0  -8   8        7.00       -2.77     26.83 o 
   1  -8   8        5.22       39.92     26.77 o 
   2  -8   8       48.02       56.73     28.97 o 
   3  -8   8       56.91       40.22     27.26 o 
   4  -8   8       64.84       53.81     32.22 o 
   5  -8   8        6.37        2.11     25.97 o 
   6  -8   8      172.12      121.98     42.97 o 
   7  -8   8        6.42       52.22     40.30 o 
   8  -8   8      171.50      114.06     46.10 o 
   9  -8   8      105.68       83.68     53.49 o 
  -8  -7   8       54.16       64.05     94.40 o 
  -7  -7   8       24.94       22.71     49.01 o 
  -6  -7   8        0.56       44.80     42.03 o 
  -5  -7   8       45.76       51.84     39.54 o 
  -4  -7   8       12.37       16.34     29.54 o 
  -3  -7   8       40.04       52.17     28.50 o 
  -2  -7   8      360.04      478.27     47.76 o 
  -1  -7   8      196.22      252.30     35.01 o 
   0  -7   8       75.74       58.38     29.52 o 
   1  -7   8       35.94       62.17     29.72 o 
   2  -7   8        0.00       25.13     25.37 o 
   3  -7   8        0.01        2.12     23.94 o 
   4  -7   8        0.31       -0.33     22.12 o 
   5  -7   8        2.75       39.78     31.23 o 
   6  -7   8       31.50       36.58     32.43 o 
   7  -7   8       97.99       73.34     40.63 o 
   8  -7   8        2.57       40.82     40.63 o 
   9  -7   8        3.47        4.30     45.21 o 
  -9  -6   8       18.64      114.52    123.48 o 
  -8  -6   8        3.85       15.64     73.67 o 
  -7  -6   8        0.09      -24.03     40.56 o 
  -6  -6   8        5.46      -10.22     37.03 o 
  -5  -6   8       45.15        5.25     32.45 o 
  -4  -6   8       75.58       83.99     33.75 o 
  -3  -6   8      132.51      104.14     26.30 o 
  -2  -6   8       12.70       25.19     20.67 o 
  -1  -6   8       13.10       18.41     18.97 o 
   0  -6   8        0.84       13.41     16.48 o 
   1  -6   8        6.55       32.05     25.10 o 
   2  -6   8       44.27       53.16     43.94 o 
   3  -6   8        3.04        3.57     23.44 o 
   4  -6   8       11.85        3.05     29.85 o 
   5  -6   8       10.53       26.00     29.11 o 
   6  -6   8       56.35       43.69     32.98 o 
   7  -6   8        0.49      -14.95     33.90 o 
   8  -6   8       23.83      -22.56     70.91 o 
   9  -6   8        2.35       60.66     79.98 o 
  -9  -5   8        0.02       75.38     61.08 o 
  -8  -5   8        1.40       55.23     48.53 o 
  -7  -5   8        0.00        1.84     46.91 o 
  -6  -5   8        2.42      -30.77     32.85 o 
  -5  -5   8       29.81       60.64     37.15 o 
  -4  -5   8      157.92      121.39     36.86 o 
  -3  -5   8       15.61       -5.43     17.51 o 
  -2  -5   8        2.82       17.59     21.10 o 
  -1  -5   8      193.78      201.89     48.91 o 
   0  -5   8      380.28      422.68     37.61 o 
   1  -5   8      443.55      411.62     50.04 o 
   2  -5   8      403.10      320.49     32.57 o 
   3  -5   8        2.76       23.78     27.71 o 
   4  -5   8        2.81       -2.12     25.36 o 
   5  -5   8        1.57       -3.18     24.41 o 
   6  -5   8        7.16       36.85     35.15 o 
   7  -5   8       55.87       97.33     44.42 o 
   8  -5   8        3.36      -39.99     58.14 o 
   9  -5   8        9.50        8.69     71.94 o 
 -10  -4   8        0.00      -53.08     57.12 o 
  -9  -4   8        0.93       13.85     56.88 o 
  -8  -4   8        0.43      -33.43     44.39 o 
  -7  -4   8        4.15       15.11     40.01 o 
  -6  -4   8        0.87      -17.51     32.00 o 
  -5  -4   8       21.02       21.58     30.39 o 
  -4  -4   8       32.69       26.87     27.05 o 
  -3  -4   8        6.06        4.05     15.32 o 
  -2  -4   8      797.83      886.25     52.77 o 
  -1  -4   8     1465.13     1325.68     54.85 o 
   0  -4   8     4438.53     3899.97    106.09 o 
   1  -4   8     3840.39     3861.72    163.03 o 
   2  -4   8      261.07      300.88     62.63 o 
   3  -4   8        3.57       25.93     24.94 o 
   4  -4   8        3.56       -1.17     15.30 o 
   5  -4   8       28.09       79.00     33.36 o 
   6  -4   8       45.24       78.94     32.63 o 
   7  -4   8        1.47       26.84     53.37 o 
   8  -4   8        5.99      -73.71     49.14 o 
   9  -4   8        4.86      -14.49     59.74 o 
  10  -4   8        4.73       -1.33     69.58 o 
 -10  -3   8        0.49       14.36     63.17 o 
  -9  -3   8       13.02       11.82     76.25 o 
  -8  -3   8        7.86        6.04     43.84 o 
  -7  -3   8       17.76       39.46     38.05 o 
  -6  -3   8       48.97       68.34     41.50 o 
  -5  -3   8       65.93       23.72     32.19 o 
  -4  -3   8       32.98       80.18     41.10 o 
  -3  -3   8        2.86        2.41     14.31 o 
  -2  -3   8      943.51      869.72     78.68 o 
  -1  -3   8      691.02      730.51     75.41 o 
   0  -3   8      450.50      562.99     41.83 o 
   1  -3   8       28.74       54.60     26.97 o 
   2  -3   8      324.15      419.65     49.52 o 
   3  -3   8      105.48       89.89     34.30 o 
   4  -3   8      166.84      204.75     32.00 o 
   5  -3   8      384.13      334.92     38.14 o 
   6  -3   8        3.19        8.11     21.69 o 
   7  -3   8        5.72      -13.50     42.17 o 
   8  -3   8        0.68       37.63     58.79 o 
 -10  -2   8        1.36      -30.86     55.87 o 
  -9  -2   8       61.48       53.13     53.45 o 
  -8  -2   8       26.50       18.68     42.19 o 
  -7  -2   8        5.70       -9.19     32.86 o 
  -6  -2   8       21.96       21.58     30.67 o 
  -5  -2   8        7.42       25.96     28.08 o 
  -4  -2   8       98.66      102.19     31.71 o 
  -3  -2   8       32.77       49.14     13.86 o 
  -2  -2   8      203.65      349.08     67.24 o 
  -1  -2   8      228.75      188.73     23.85 o 
   0  -2   8       11.14       10.65     12.84 o 
   1  -2   8       27.80       22.30     24.25 o 
   2  -2   8      136.52      183.89     58.06 o 
   3  -2   8       10.16       21.77     13.57 o 
   4  -2   8       10.39       15.49     16.35 o 
   5  -2   8      176.45      179.67     47.83 o 
   6  -2   8      140.52      117.11    111.53 o 
   7  -2   8       35.81       64.74     38.01 o 
   8  -2   8        0.45      -31.03     88.87 o 
   9  -2   8       16.61       70.80    117.96 o 
 -11  -1   8        0.16       35.91     64.68 o 
 -10  -1   8        0.63       89.43     58.20 o 
  -9  -1   8      117.26      155.75     55.53 o 
  -8  -1   8       61.72       70.08     42.00 o 
  -7  -1   8      835.12      636.62    125.18 o 
  -6  -1   8       16.60       26.60     30.72 o 
  -5  -1   8      407.99      360.79     53.89 o 
  -4  -1   8       14.83        3.83     18.53 o 
  -3  -1   8        0.10       14.14     17.53 o 
  -2  -1   8        3.23       -5.67     10.18 o 
  -1  -1   8      523.48      555.39     37.43 o 
   0  -1   8      391.93      420.97     33.98 o 
   1  -1   8      172.35      166.38     24.69 o 
   2  -1   8      242.83      252.16     30.33 o 
   3  -1   8       30.10       51.11     15.63 o 
   4  -1   8        0.00        6.57     20.22 o 
   5  -1   8      359.94      353.27    120.00 o 
   6  -1   8      420.93      290.06    268.05 o 
   7  -1   8      154.30      180.03     60.44 o 
   8  -1   8        2.69      -39.26     46.56 o 
   9  -1   8       23.77      132.94    105.64 o 
 -11   0   8       19.61      -25.53     58.84 o 
 -10   0   8      124.97       92.62     75.85 o 
  -9   0   8       43.10       29.88     43.17 o 
  -8   0   8     1213.98     1197.03    115.94 o 
  -7   0   8        1.66        3.26     32.14 o 
  -6   0   8       33.76       10.57     21.93 o 
  -5   0   8       39.01       16.99     24.30 o 
  -4   0   8       39.10       12.19     20.55 o 
  -3   0   8      417.79      489.99     52.66 o 
  -2   0   8       14.74       10.64     12.54 o 
  -1   0   8     1738.10     1634.74     71.82 o 
   0   0   8     2730.10     2509.97     73.86 o 
   1   0   8      132.84      173.02     22.29 o 
   2   0   8      143.64      174.03     31.54 o 
   3   0   8      173.27      201.79     24.11 o 
   4   0   8      569.38      433.77    109.63 o 
   5   0   8        0.65      -15.14     26.24 o 
   6   0   8      313.98      257.74     95.02 o 
   7   0   8       25.37       -7.53     42.44 o 
   8   0   8       16.11       10.77     49.55 o 
   9   0   8        2.37       41.84     63.75 o 
 -11   1   8        8.41      -19.31     47.91 o 
 -10   1   8       17.56       61.83     47.83 o 
  -9   1   8      199.49      113.15     54.21 o 
  -8   1   8       17.36      -18.59     36.07 o 
  -7   1   8        3.85       -5.07     31.41 o 
  -6   1   8        1.77       23.40     28.28 o 
  -5   1   8      159.04      154.77     36.45 o 
  -4   1   8     2388.70     2000.75    162.07 o 
  -3   1   8      335.58      410.51     78.66 o 
  -2   1   8        0.08       -3.90     13.09 o 
  -1   1   8       19.11       28.71     14.85 o 
   0   1   8      216.22      243.66     34.62 o 
   1   1   8        1.02        4.61     11.22 o 
   2   1   8       13.63       48.08     15.23 o 
   3   1   8      302.53      313.44     51.99 o 
   4   1   8      649.84      595.84     77.61 o 
   5   1   8      190.34      166.66     47.31 o 
   6   1   8        2.89      -19.66     34.75 o 
   7   1   8       24.58       31.15     52.59 o 
   8   1   8       26.04       52.66     49.52 o 
   9   1   8        0.68       88.45     61.77 o 
 -11   2   8        0.81       50.65     55.80 o 
 -10   2   8        0.00       10.88     75.79 o 
  -9   2   8       48.16       62.09     44.62 o 
  -8   2   8       17.55       49.50     68.83 o 
  -7   2   8       52.04       50.11     33.13 o 
  -6   2   8       74.69      103.86     37.55 o 
  -5   2   8        0.12       24.25     24.35 o 
  -4   2   8      162.39      181.27     35.92 o 
  -3   2   8       19.83       57.69     17.07 o 
  -2   2   8        6.96        8.38     13.12 o 
  -1   2   8        0.07       23.52     22.41 o 
   0   2   8      164.90      208.63     45.73 o 
   1   2   8     1921.42     1921.56     66.60 o 
   2   2   8      175.23      221.73     50.67 o 
   3   2   8        5.02      -24.47     23.75 o 
   4   2   8      334.14      339.65     62.82 o 
   5   2   8        0.31       16.38     27.52 o 
   6   2   8        0.23       22.08     40.55 o 
   7   2   8        3.17       70.73     49.71 o 
   8   2   8        3.37       20.46     54.36 o 
 -11   3   8        1.64       80.38     58.17 o 
 -10   3   8        2.42       12.88     43.15 o 
  -9   3   8       20.58       10.31     41.53 o 
  -8   3   8      131.04       75.54     41.21 o 
  -7   3   8       16.69       54.94     33.36 o 
  -6   3   8       27.58       -4.98     28.08 o 
  -5   3   8       20.09       36.59     32.02 o 
  -4   3   8       29.30       19.19     16.10 o 
  -3   3   8       31.64       64.63     31.02 o 
  -2   3   8      179.86      195.77     27.20 o 
  -1   3   8        9.02        1.68     14.24 o 
   0   3   8       63.80       70.39     19.49 o 
   1   3   8        2.68       20.10     22.59 o 
   2   3   8      191.00      161.61     40.30 o 
   3   3   8       44.03      133.25     39.73 o 
   4   3   8       12.71      -18.34     26.92 o 
   5   3   8       14.04      -28.58     27.50 o 
   6   3   8      306.87      217.65    117.48 o 
   7   3   8       19.73      -33.67     50.11 o 
   8   3   8        0.52       47.52     54.69 o 
 -11   4   8        1.52       27.85     52.74 o 
 -10   4   8       23.99        2.83     45.02 o 
  -9   4   8       10.18       42.55     65.34 o 
  -8   4   8      120.20      138.07     49.58 o 
  -7   4   8        5.24       -5.18     29.70 o 
  -6   4   8       34.17       78.68     35.50 o 
  -5   4   8        6.92      -14.11     23.45 o 
  -4   4   8      103.14      122.25     46.00 o 
  -3   4   8        4.45       41.87     18.66 o 
  -2   4   8      134.47      158.56     26.76 o 
  -1   4   8       59.03       74.64     20.95 o 
   0   4   8        0.10        5.76     20.54 o 
   1   4   8        0.40        3.55     23.45 o 
   2   4   8       31.64       10.57     37.50 o 
   3   4   8      223.44      213.30     52.20 o 
   4   4   8       15.96       48.99     38.51 o 
   5   4   8       24.42      -54.07     36.05 o 
   6   4   8        9.88       -4.88     37.47 o 
   7   4   8        2.47      -60.46     40.59 o 
   8   4   8        0.09       17.32     51.26 o 
 -11   5   8        5.29       30.57     54.94 o 
 -10   5   8        5.97       44.56     48.02 o 
  -9   5   8       33.73       69.33     50.59 o 
  -8   5   8       23.00      -29.53     43.39 o 
  -7   5   8        4.98       56.24     39.31 o 
  -6   5   8       60.59      134.11     42.53 o 
  -5   5   8        0.58       -9.13     27.77 o 
  -4   5   8        0.50       -9.52     18.77 o 
  -3   5   8        5.60       12.93     18.66 o 
  -2   5   8      101.71      115.09     24.68 o 
  -1   5   8      148.35      184.11     27.41 o 
   0   5   8      139.44      101.88     33.93 o 
   1   5   8       13.87      -19.55     23.86 o 
   2   5   8       10.67       -5.47     24.91 o 
   3   5   8       43.72       54.42     36.86 o 
   4   5   8      158.91       82.68     43.72 o 
   5   5   8       65.72       72.53     41.99 o 
   6   5   8       16.50       51.11     90.56 o 
   7   5   8       10.58       11.27     69.08 o 
 -11   6   8       20.02      -35.04     94.43 o 
 -10   6   8        0.25       -8.47     49.10 o 
  -9   6   8       23.37       42.51     42.72 o 
  -8   6   8       11.94       24.87     42.01 o 
  -7   6   8      193.46      190.81     50.69 o 
  -6   6   8        6.82       35.91     32.54 o 
  -5   6   8       46.53       60.68     24.79 o 
  -4   6   8      145.49      211.14     33.98 o 
  -3   6   8      131.05      129.60     27.55 o 
  -2   6   8       71.93       55.93     25.15 o 
  -1   6   8        0.01       13.08     25.71 o 
   0   6   8       19.52        5.24     25.53 o 
   1   6   8      117.32       89.76     48.23 o 
   2   6   8        1.26        0.21     28.61 o 
   3   6   8        2.07       -3.30     33.57 o 
   4   6   8        0.20       -6.60     30.73 o 
   5   6   8        8.91      -18.09     37.06 o 
   6   6   8       13.44       -0.87     55.62 o 
 -10   7   8        0.07      182.54    102.78 o 
  -9   7   8       13.27       82.58     86.24 o 
  -8   7   8       38.88       72.67     87.53 o 
  -7   7   8       11.02      -14.16     30.62 o 
  -6   7   8        7.69       18.32     31.83 o 
  -5   7   8       45.46       40.86     26.12 o 
  -4   7   8      107.48      113.42     50.40 o 
  -3   7   8      860.94      733.09     56.36 o 
  -2   7   8      486.48      426.15     64.89 o 
   0   7   8      144.49      196.05     57.30 o 
   1   7   8       79.90       67.60     35.95 o 
   2   7   8       33.96       26.05     34.25 o 
   3   7   8       23.90       26.20     42.32 o 
   4   7   8       17.96       33.74     41.19 o 
   5   7   8        9.76       18.76     52.52 o 
   6   7   8        0.03        7.74     52.34 o 
 -10   8   8       16.61      106.40    104.65 o 
  -9   8   8        3.99       43.12     76.63 o 
  -8   8   8       33.83      -47.20     66.18 o 
  -7   8   8       52.26       80.79     39.54 o 
  -6   8   8      142.25      124.00     42.82 o 
  -5   8   8      148.07      108.59     31.54 o 
  -4   8   8       84.49      164.01     34.99 o 
  -3   8   8       34.98       18.68     28.33 o 
  -2   8   8        2.66      -19.23     23.50 o 
  -1   8   8      379.70      300.62     87.78 o 
   0   8   8       15.18       -2.21     35.30 o 
   1   8   8        0.25       12.49     36.30 o 
   2   8   8        0.02      -22.93     33.28 o 
   3   8   8       14.06       61.80     40.81 o 
   4   8   8        7.68       57.20     59.91 o 
   5   8   8        5.87        8.17     54.79 o 
  -9   9   8        3.90       23.48     85.47 o 
  -8   9   8       21.39       66.68     75.49 o 
  -7   9   8        6.85       82.04     66.30 o 
  -6   9   8        1.22       36.41     59.17 o 
  -5   9   8       54.62       81.38     28.58 o 
  -4   9   8        3.57       23.64     32.25 o 
  -3   9   8      130.63      115.76     41.54 o 
  -2   9   8      308.72      276.93     83.30 o 
  -1   9   8       41.39       38.10     37.61 o 
   0   9   8       25.42       19.46     39.40 o 
   1   9   8        0.01       -8.22     39.98 o 
   2   9   8       14.80        4.58     44.48 o 
   3   9   8        0.72      -13.72     41.00 o 
   4   9   8       40.50       27.73     56.28 o 
  -9  10   8        3.52       79.03     93.94 o 
  -8  10   8        9.34       48.07     75.52 o 
  -7  10   8       11.65       74.38     66.72 o 
  -5  10   8        3.46       -6.40     45.23 o 
  -4  10   8        9.22       19.18     65.61 o 
  -3  10   8        0.05      -13.53     35.47 o 
  -2  10   8        7.73       25.05     37.63 o 
  -1  10   8       19.98      -15.94     35.25 o 
   0  10   8       15.17      -20.33     41.20 o 
   1  10   8        6.66        3.60     49.63 o 
   2  10   8       13.28       90.87     53.98 o 
   3  10   8        4.58      -35.80     54.38 o 
  -7  11   8       21.83       88.75    101.07 o 
  -6  11   8        1.92      121.54     98.36 o 
  -5  11   8        3.85       10.94     65.76 o 
  -4  11   8        0.80       -6.90     66.34 o 
  -3  11   8        5.17       44.99     69.69 o 
  -2  11   8        6.51       39.27     46.67 o 
  -1  11   8       16.89       11.62     44.14 o 
   0  11   8        3.45        6.33     42.86 o 
   1  11   8        1.43       25.37     59.42 o 
  -5  12   8        0.08       56.77     81.20 o 
  -4  12   8        3.63      -21.65     68.89 o 
  -3  12   8        0.97      -70.15     59.40 o 
  -2  12   8        0.11       27.68     76.29 o 
  -1  12   8       13.79       -8.73     64.24 o 
   0 -13   9        1.08       94.73     46.66 o 
   1 -13   9       33.64       22.06     42.16 o 
   2 -13   9        5.50       33.08     76.65 o 
   3 -13   9        3.26       24.73     64.49 o 
   4 -13   9        2.81        9.70     48.45 o 
  -3 -12   9       10.03       21.27     57.95 o 
  -2 -12   9        2.73       23.48     66.34 o 
  -1 -12   9       29.16       82.56     74.44 o 
   0 -12   9        0.03      -22.31     36.94 o 
   1 -12   9        4.66       -4.73     36.52 o 
   2 -12   9        4.61        3.74     38.25 o 
   3 -12   9        3.03      -14.53     38.84 o 
   4 -12   9        7.52       32.77     38.11 o 
   5 -12   9        0.07       28.15     44.01 o 
   6 -12   9        0.65       30.07     46.16 o 
  -4 -11   9       13.25      -11.89     43.27 o 
  -3 -11   9       17.77       -8.92     54.52 o 
  -2 -11   9       17.54       34.58     57.00 o 
  -1 -11   9       19.85       44.52     40.35 o 
   0 -11   9        5.13       26.72     38.18 o 
   1 -11   9        2.60       44.84     38.29 o 
   2 -11   9       13.26       23.26     38.08 o 
   3 -11   9        1.09       17.59     37.77 o 
   4 -11   9        0.40        1.22     33.87 o 
   5 -11   9        9.01       19.82     37.49 o 
   6 -11   9        4.24       34.90     41.81 o 
   7 -11   9        2.85      -37.99     78.57 o 
  -5 -10   9       28.16        9.26     48.04 o 
  -4 -10   9       20.19       45.86     43.61 o 
  -3 -10   9        1.19       20.17     45.79 o 
  -2 -10   9       28.46        9.26     50.29 o 
  -1 -10   9        0.14       12.12     34.90 o 
   0 -10   9       93.74      100.58     85.44 o 
   1 -10   9        1.00       14.76     32.75 o 
   2 -10   9       14.67       35.16     37.30 o 
   3 -10   9        0.69      -16.17     27.87 o 
   4 -10   9        2.95      -30.71     29.13 o 
   5 -10   9        0.01       22.50     33.70 o 
   6 -10   9       29.60        8.94     38.36 o 
   7 -10   9        5.74       97.75     54.45 o 
  -6  -9   9        0.43        9.51     49.87 o 
  -5  -9   9        0.55      -18.08     35.52 o 
  -4  -9   9        0.01       24.02     50.04 o 
  -3  -9   9       30.63       34.20     43.65 o 
  -2  -9   9        3.45       15.77     35.68 o 
  -1  -9   9       89.88       99.38     39.43 o 
   0  -9   9       36.38       25.92     29.79 o 
   1  -9   9        0.18      -27.34     26.93 o 
   2  -9   9        0.17       23.30     33.75 o 
   3  -9   9       12.87       15.12     29.51 o 
   4  -9   9       30.61       38.33     33.47 o 
   5  -9   9        3.61      -17.99     29.70 o 
   6  -9   9        0.53      -43.80     31.85 o 
   7  -9   9       19.54       29.41     49.41 o 
   8  -9   9        1.45        9.00     45.91 o 
  -7  -8   9        2.18       37.03     48.09 o 
  -6  -8   9       32.24       24.92     42.07 o 
  -5  -8   9        0.00       56.18     41.42 o 
  -4  -8   9        0.14       34.62     35.93 o 
  -3  -8   9       26.58       56.85     39.82 o 
  -2  -8   9       60.56       -3.54     30.13 o 
  -1  -8   9        1.05       15.04     29.27 o 
   0  -8   9      104.93       76.51     32.82 o 
   1  -8   9       25.56       60.91     27.94 o 
   2  -8   9        0.51      -23.16     24.72 o 
   3  -8   9       17.37      -29.25     23.87 o 
   4  -8   9       24.17       67.70     32.90 o 
   5  -8   9       24.66      -37.28     29.49 o 
   6  -8   9       35.60       39.64     35.53 o 
   7  -8   9       22.48       37.00     40.06 o 
   8  -8   9       21.73       47.88     45.39 o 
  -8  -7   9        5.20      -11.93     53.41 o 
  -7  -7   9        1.33       33.76     47.51 o 
  -6  -7   9       25.31       11.84     54.14 o 
  -5  -7   9        4.16       -6.10     38.37 o 
  -4  -7   9        4.45       26.59     31.82 o 
  -3  -7   9       91.55      111.89     34.65 o 
  -2  -7   9       67.97       95.68     27.93 o 
  -1  -7   9      151.57      156.21     46.41 o 
   0  -7   9       62.84       51.74     31.18 o 
   1  -7   9       34.59       77.61     34.25 o 
   2  -7   9      212.50      182.06    115.17 o 
   3  -7   9       27.80       -1.78     26.16 o 
   4  -7   9       39.01       35.54     33.88 o 
   5  -7   9       25.10        8.04     33.61 o 
   6  -7   9       54.45       93.49     40.95 o 
   7  -7   9        7.23        8.06     46.72 o 
   8  -7   9       14.38       46.13     46.57 o 
   9  -7   9        8.78       84.06     82.04 o 
  -8  -6   9        6.17       53.83     53.31 o 
  -7  -6   9       26.49       52.11     47.03 o 
  -6  -6   9        5.92      -33.59     34.51 o 
  -5  -6   9        1.11       53.46     36.73 o 
  -4  -6   9       21.46      -27.58     28.03 o 
  -3  -6   9       58.31       74.44     30.31 o 
  -2  -6   9       72.88       75.95     24.88 o 
  -1  -6   9        2.12       32.97     20.69 o 
   0  -6   9        0.95       19.09     18.90 o 
   1  -6   9      209.07      251.07     63.48 o 
   2  -6   9      103.42      142.56     89.13 o 
   3  -6   9       17.16        7.77     27.67 o 
   4  -6   9        6.41       25.34     29.80 o 
   5  -6   9       46.85       29.30     32.32 o 
   6  -6   9       11.62       43.80     33.99 o 
   7  -6   9        8.88       19.22     38.87 o 
   8  -6   9        3.43      -12.81     56.19 o 
   9  -6   9        0.45       11.67     67.44 o 
  -9  -5   9        2.53        4.47     57.39 o 
  -8  -5   9        0.31        6.84     45.89 o 
  -7  -5   9        1.17       -3.63     44.80 o 
  -6  -5   9        6.88        3.82     67.80 o 
  -5  -5   9       28.58       27.14     34.64 o 
  -4  -5   9      103.35       86.98     35.03 o 
  -3  -5   9       38.15       37.15     27.67 o 
  -2  -5   9       90.23       98.02     20.70 o 
  -1  -5   9        0.95       26.45     18.37 o 
   0  -5   9      607.86      590.53     46.98 o 
   1  -5   9      331.17      283.84     34.12 o 
   2  -5   9       19.18       27.47     17.56 o 
   3  -5   9       17.69       -0.42     26.34 o 
   4  -5   9       29.87        4.54     37.42 o 
   5  -5   9       28.92       69.05     57.87 o 
   6  -5   9        1.95      -21.43     30.32 o 
   7  -5   9        9.65        6.10     39.78 o 
   8  -5   9        5.10      -17.12     64.09 o 
   9  -5   9       10.06       21.46     68.20 o 
  -9  -4   9        6.95       -3.31     53.42 o 
  -8  -4   9        0.00      -14.37     45.54 o 
  -7  -4   9        0.44      -15.61     39.73 o 
  -6  -4   9      148.38      111.08     45.03 o 
  -5  -4   9       49.51       23.66     29.05 o 
  -4  -4   9        4.19        8.82     26.78 o 
  -3  -4   9       48.12       52.62     26.84 o 
  -2  -4   9       61.97       91.50     21.69 o 
  -1  -4   9      687.23      666.38     49.37 o 
   0  -4   9      686.05      786.35     61.33 o 
   1  -4   9      267.55      389.32     47.88 o 
   2  -4   9        3.44       -3.88     13.14 o 
   3  -4   9        0.00       -8.99     13.55 o 
   4  -4   9      208.97      262.75     45.98 o 
   5  -4   9      314.84      315.33     79.26 o 
   6  -4   9       15.49      -27.66     29.50 o 
   7  -4   9        9.05       18.72     46.78 o 
   8  -4   9        0.48      -20.32     56.92 o 
   9  -4   9       10.15       23.37     61.49 o 
 -10  -3   9        0.25       47.08     85.65 o 
  -9  -3   9       18.01       52.32     57.90 o 
  -8  -3   9        0.38       -1.03     42.01 o 
  -7  -3   9       24.05       69.14     42.02 o 
  -6  -3   9      214.18      227.55     72.91 o 
  -5  -3   9       23.92       82.24     36.84 o 
  -4  -3   9        3.23        7.93     24.74 o 
  -3  -3   9        2.72      -28.02     18.68 o 
  -2  -3   9      524.29      532.75     68.02 o 
  -1  -3   9      833.98      900.93     53.28 o 
   0  -3   9      255.05      296.93     32.52 o 
   1  -3   9       36.79       23.34     27.77 o 
   2  -3   9       30.92       26.64     15.24 o 
   3  -3   9      310.80      500.05    143.05 o 
   4  -3   9      347.49      403.50     72.37 o 
   5  -3   9        6.25       37.96     20.92 o 
   6  -3   9       22.77       29.43     50.71 o 
   7  -3   9        2.03       22.30     49.14 o 
   8  -3   9        0.09      -10.87     49.14 o 
 -10  -2   9        0.91      -15.81     60.00 o 
  -9  -2   9       23.72        3.68     50.61 o 
  -8  -2   9       41.43       37.96     44.09 o 
  -7  -2   9      505.78      414.35     69.89 o 
  -6  -2   9       65.11       75.04     35.63 o 
  -5  -2   9        0.00       39.50     51.35 o 
  -4  -2   9       12.38        0.61     21.85 o 
  -3  -2   9        0.26       19.86     21.82 o 
  -2  -2   9      455.58      438.36     42.93 o 
  -1  -2   9      707.13      708.82     47.70 o 
   0  -2   9      237.62      295.51     63.32 o 
   1  -2   9       43.82       59.56     16.72 o 
   2  -2   9      135.79      148.52     24.24 o 
   3  -2   9        2.89       23.18     14.82 o 
   4  -2   9        0.94       -4.97     15.84 o 
   5  -2   9       31.83       54.00     45.65 o 
   6  -2   9       25.46       25.24     40.07 o 
   7  -2   9        0.15       -8.58     49.98 o 
   8  -2   9        0.27      -20.93     78.99 o 
   9  -2   9       29.59        4.57    123.45 o 
 -10  -1   9        3.96       49.43     57.50 o 
  -9  -1   9      282.85      334.14     75.97 o 
  -8  -1   9        4.88      -11.82     39.35 o 
  -7  -1   9       46.75       12.54     36.58 o 
  -6  -1   9       34.15       33.43     30.84 o 
  -5  -1   9       31.77        4.71     25.41 o 
  -4  -1   9        0.92        1.22     22.95 o 
  -3  -1   9        0.03      -20.96     18.00 o 
  -2  -1   9       96.57       72.30     23.79 o 
  -1  -1   9       40.64       55.17     30.10 o 
   0  -1   9     1037.09     1056.93     53.60 o 
   1  -1   9       24.87       46.53     19.84 o 
   2  -1   9        9.77       12.85     13.78 o 
   4  -1   9      894.02      702.91     72.78 o 
   5  -1   9     1390.44     1615.59    164.92 o 
   6  -1   9      289.43      162.81    153.64 o 
   7  -1   9        8.45      -28.71     37.09 o 
   8  -1   9        0.00       34.20     51.08 o 
   9  -1   9        0.78       36.94    125.09 o 
 -11   0   9        3.33       10.43     59.57 o 
 -10   0   9      184.98      172.75     66.55 o 
  -9   0   9        9.56       13.62     44.33 o 
  -8   0   9      281.69      307.44     65.69 o 
  -7   0   9      195.82      184.50     66.62 o 
  -6   0   9        0.05       -9.49     27.68 o 
  -5   0   9        9.13        6.52     25.42 o 
  -4   0   9      488.53      420.68     54.39 o 
  -3   0   9      180.56      203.58     36.04 o 
  -2   0   9      189.20      236.10     31.02 o 
  -1   0   9      420.95      469.73     40.10 o 
   0   0   9      366.78      400.32     35.83 o 
   1   0   9       73.90       77.52     18.67 o 
   2   0   9       44.94       56.27     19.06 o 
   3   0   9       64.66       77.25     32.02 o 
   4   0   9       64.67       42.15     32.35 o 
   5   0   9      114.06      136.38     62.92 o 
   6   0   9       20.73       21.06     48.63 o 
   7   0   9        5.86      -18.11     42.28 o 
   8   0   9        2.67      -21.93     46.94 o 
   9   0   9       12.48       47.09     57.25 o 
 -11   1   9        1.36       57.80     59.43 o 
 -10   1   9       77.03       52.10     55.45 o 
  -9   1   9      102.07      220.79     90.47 o 
  -8   1   9        7.56      -44.95     35.55 o 
  -7   1   9       18.54       42.68     34.88 o 
  -6   1   9       14.15       27.62     40.37 o 
  -5   1   9      272.38      245.11     45.82 o 
  -4   1   9      627.75      483.16     62.92 o 
  -3   1   9       73.47      113.00     23.62 o 
  -2   1   9       52.26       45.22     18.67 o 
  -1   1   9      124.72      157.90     33.61 o 
   0   1   9      132.46      164.24     24.52 o 
   1   1   9      355.32      497.09     61.45 o 
   2   1   9        3.75       23.56     21.38 o 
   3   1   9       25.14       43.58     28.78 o 
   4   1   9      267.20      185.47     48.46 o 
   5   1   9      123.70      196.41     52.31 o 
   6   1   9       33.77       70.65     39.88 o 
   7   1   9        4.68       15.25     39.81 o 
   8   1   9        2.67      121.32     63.32 o 
 -11   2   9       13.94       54.86     68.30 o 
 -10   2   9        1.81        1.21     65.15 o 
  -9   2   9       76.06       17.11     60.37 o 
  -8   2   9       10.20       38.73     40.26 o 
  -7   2   9      105.28      112.35     68.76 o 
  -6   2   9      151.55      102.70     37.87 o 
  -5   2   9        0.04      -12.04     25.65 o 
  -4   2   9       94.80      122.72     34.48 o 
  -3   2   9      246.43      239.98     28.69 o 
  -2   2   9       24.31       26.84     20.96 o 
  -1   2   9      423.51      493.69     41.12 o 
   0   2   9      675.27      650.02     44.69 o 
   1   2   9      297.44      352.85     56.73 o 
   2   2   9        9.33        0.60     23.88 o 
   3   2   9       29.86       57.63     33.40 o 
   4   2   9       40.83       10.17     28.15 o 
   5   2   9       69.21       33.80     36.51 o 
   6   2   9      178.50      187.44     54.79 o 
   7   2   9       12.95       91.19     53.44 o 
   8   2   9       10.34        7.55     56.30 o 
 -11   3   9        0.02       61.59     57.31 o 
 -10   3   9        0.81        0.67     43.87 o 
  -9   3   9        8.59       -7.27     39.42 o 
  -8   3   9        0.16       23.71     36.96 o 
  -7   3   9       39.77       23.61     31.14 o 
  -6   3   9       44.50       22.94     29.30 o 
  -5   3   9      297.51      308.52     54.58 o 
  -4   3   9       77.35       61.86     31.02 o 
  -3   3   9      102.80      101.44     24.50 o 
  -2   3   9       68.05       54.34     21.07 o 
  -1   3   9      358.34      419.29     53.34 o 
   0   3   9        4.28       -2.33     16.33 o 
   1   3   9        0.28       18.50     24.67 o 
   2   3   9      145.59      101.32     35.43 o 
   3   3   9       98.22       73.40     36.12 o 
   4   3   9      100.84      132.86     45.57 o 
   5   3   9      262.28      215.08     58.26 o 
   6   3   9       57.41      108.18     69.25 o 
   7   3   9       11.67      -58.43     42.31 o 
   8   3   9        0.38       37.08     57.89 o 
 -11   4   9        0.43        4.66     56.13 o 
 -10   4   9        2.35       13.43     48.37 o 
  -9   4   9        7.72      -21.94     39.67 o 
  -8   4   9        0.26      -42.69     34.64 o 
  -7   4   9        1.45       12.57     36.55 o 
  -6   4   9       20.08       37.41     55.07 o 
  -5   4   9       47.10       65.23     32.88 o 
  -4   4   9       38.89       52.15     30.56 o 
  -3   4   9       22.71       29.63     20.15 o 
  -2   4   9       59.29       38.02     27.80 o 
  -1   4   9       73.80       79.98     22.15 o 
   0   4   9       43.97       15.90     25.03 o 
   1   4   9       29.57       39.58     27.75 o 
   2   4   9       13.45       26.68     27.05 o 
   3   4   9       16.68       55.91     35.67 o 
   4   4   9       28.36       51.66     39.36 o 
   5   4   9       49.53       20.85     39.53 o 
   6   4   9        2.57       -2.67     62.22 o 
   7   4   9       19.93       18.33     52.87 o 
 -11   5   9        6.53      -23.25     51.93 o 
 -10   5   9        8.41       -8.27     43.09 o 
  -9   5   9        3.52      -17.51     37.31 o 
  -8   5   9       90.14      157.71     50.70 o 
  -7   5   9       10.35        4.56     33.62 o 
  -6   5   9       43.48       57.74     36.45 o 
  -5   5   9        1.76        0.00     29.54 o 
  -4   5   9        1.06       27.62     20.37 o 
  -3   5   9      106.15      117.35     27.36 o 
  -2   5   9       87.17      149.30     28.27 o 
  -1   5   9        0.02       10.01     22.39 o 
   0   5   9        0.81       -1.41     21.53 o 
   1   5   9        2.47        9.45     30.46 o 
   2   5   9       73.24       91.32     39.47 o 
   3   5   9       25.16       19.76     32.00 o 
   4   5   9        3.83        8.92     38.20 o 
   5   5   9        0.06       -7.71     36.82 o 
   6   5   9        2.31       20.01     88.52 o 
   7   5   9        1.50       -9.75     54.96 o 
 -10   6   9        0.11       83.41     99.03 o 
  -9   6   9      128.98      151.95     62.37 o 
  -8   6   9      187.65      112.87     58.06 o 
  -7   6   9        0.01        3.98     32.65 o 
  -6   6   9        0.49       28.06     35.81 o 
  -5   6   9       23.84       19.51     33.68 o 
  -4   6   9      143.50      147.62     32.18 o 
  -3   6   9        0.63      -13.14     19.12 o 
  -2   6   9        6.08       -0.34     25.03 o 
  -1   6   9      381.16      363.60     59.11 o 
   0   6   9        8.02      -25.95     23.33 o 
   1   6   9        0.00       12.45     29.70 o 
   2   6   9       95.51       18.61     35.55 o 
   3   6   9       11.04       23.35     38.03 o 
   4   6   9        8.25       41.23     37.32 o 
   5   6   9        7.67       -5.48     41.59 o 
   6   6   9        7.03       54.66     51.18 o 
 -10   7   9        7.93      131.49     95.39 o 
  -9   7   9        0.06       13.47     50.35 o 
  -8   7   9        2.84      -26.34     37.53 o 
  -7   7   9       60.87       39.60     37.98 o 
  -6   7   9       80.72       70.60     37.54 o 
  -5   7   9      133.99      156.22     42.54 o 
  -4   7   9      782.68      883.04     81.54 o 
  -3   7   9      262.66      365.79     42.19 o 
  -2   7   9     1178.26     1020.14     95.29 o 
  -1   7   9      267.48      207.30     50.78 o 
   0   7   9        2.98      -12.05     28.75 o 
   1   7   9        0.02       10.98     34.14 o 
   2   7   9       41.16        2.00     34.68 o 
   3   7   9        4.73       49.19     47.34 o 
   4   7   9       26.76       50.05     47.26 o 
   5   7   9        1.30      -46.86     47.70 o 
 -10   8   9        1.19       17.42    101.03 o 
  -9   8   9        5.82      121.31     91.23 o 
  -8   8   9       13.98      103.51     85.21 o 
  -7   8   9        1.09        5.12     71.08 o 
  -6   8   9        1.35       11.28     41.46 o 
  -5   8   9        1.09       -6.33     31.32 o 
  -4   8   9       15.76       -0.84     25.69 o 
  -3   8   9       48.07       29.85     30.22 o 
  -2   8   9        7.91       48.70     32.71 o 
  -1   8   9        0.02      -48.65     36.31 o 
   0   8   9        0.01       10.59     36.52 o 
   1   8   9        5.84        3.37     40.14 o 
   2   8   9       25.58       28.97     42.40 o 
   3   8   9        6.53       27.52     49.46 o 
   4   8   9        0.42      -29.27     43.06 o 
  -9   9   9       13.11     -108.92     77.47 o 
  -8   9   9        0.02      -85.82     73.69 o 
  -7   9   9        5.04      -57.34     63.97 o 
  -6   9   9       10.71       30.30     36.99 o 
  -5   9   9       11.62       70.58     63.17 o 
  -4   9   9        1.27       15.62     28.70 o 
  -3   9   9       30.89       37.80     58.48 o 
  -2   9   9        1.78       14.54     33.84 o 
  -1   9   9       22.27       21.62     37.46 o 
   0   9   9       16.33        4.22     41.14 o 
   1   9   9        5.57       47.06     44.99 o 
   2   9   9        6.05       13.75     46.82 o 
   3   9   9       12.06       83.08     51.17 o 
  -8  10   9        3.84       32.94     80.59 o 
  -7  10   9        1.18       75.10     67.37 o 
  -6  10   9       12.86       11.74     59.59 o 
  -4  10   9        3.78       -7.95     35.35 o 
  -3  10   9        0.48       26.56     39.34 o 
  -2  10   9        8.65        0.42     39.36 o 
  -1  10   9        1.62       19.17     46.95 o 
   0  10   9        6.46       -6.63     45.17 o 
   1  10   9        0.63       -2.44     45.23 o 
   2  10   9        0.02       33.09     48.69 o 
  -4  11   9        9.72       23.52     66.91 o 
  -3  11   9        0.00       43.58     73.54 o 
  -2  11   9        0.26       10.00     51.11 o 
  -1  11   9        0.73       21.59     46.76 o 
   0  11   9       11.68       66.90     57.32 o 
  -4  12   9        0.58       22.00     83.83 o 
  -3  12   9        5.22      113.08     82.50 o 
  -2 -12  10        2.21       17.04     66.11 o 
  -1 -12  10       13.52      -22.07     64.35 o 
   0 -12  10        6.88      111.08     46.29 o 
   1 -12  10       22.49       49.79     42.85 o 
   2 -12  10        7.01       -2.29     41.95 o 
   3 -12  10        6.02       -4.50     39.42 o 
   4 -12  10        0.66       20.01     43.88 o 
   5 -12  10        0.08       -5.99     39.81 o 
  -4 -11  10        1.57      102.44     46.40 o 
  -3 -11  10        9.82       19.52     53.56 o 
  -2 -11  10       21.32       -4.27     60.35 o 
  -1 -11  10        6.34       45.86     62.94 o 
   0 -11  10       13.18       41.06     40.66 o 
   1 -11  10        1.69       42.44     44.07 o 
   2 -11  10       15.84       40.05     41.22 o 
   3 -11  10        0.01        5.63     37.51 o 
   4 -11  10        1.14       17.00     47.46 o 
   5 -11  10        0.47       66.92     43.37 o 
   6 -11  10        4.59       -4.98     41.75 o 
  -5 -10  10       37.02       54.06     54.25 o 
  -4 -10  10        8.37       31.34     49.22 o 
  -3 -10  10       18.00       21.01     41.75 o 
  -2 -10  10      116.08      116.09     63.21 o 
  -1 -10  10        0.31      -11.99     36.16 o 
   0 -10  10       22.09       59.38     63.46 o 
   1 -10  10        6.83       43.90     36.50 o 
   2 -10  10        3.71       21.91     32.98 o 
   3 -10  10        2.06       13.34     34.76 o 
   4 -10  10        5.01       16.44     32.93 o 
   5 -10  10        7.30       30.59     40.05 o 
   6 -10  10       70.71       75.16     46.93 o 
   7 -10  10        0.10       56.57     49.24 o 
  -6  -9  10        5.19        0.63     42.10 o 
  -5  -9  10        3.62       16.81     54.61 o 
  -4  -9  10        5.10       36.60     42.32 o 
  -3  -9  10       44.31       40.83     46.24 o 
  -2  -9  10        0.24       10.10     49.22 o 
  -1  -9  10       12.50       34.19     38.44 o 
   0  -9  10       12.48       63.71     38.68 o 
   1  -9  10        0.21        7.20     32.90 o 
   2  -9  10        0.20      -17.76     28.89 o 
   3  -9  10        0.14      -40.39     30.65 o 
   4  -9  10        4.53       33.53     35.09 o 
   5  -9  10        4.38      -38.30     35.54 o 
   6  -9  10        0.66      -42.53     35.24 o 
   7  -9  10       16.85       48.79     47.99 o 
   8  -9  10        7.19       14.01     50.83 o 
  -7  -8  10       35.48       29.13     82.00 o 
  -6  -8  10        5.05        8.33     41.77 o 
  -5  -8  10        1.54      -54.72     36.48 o 
  -4  -8  10       10.27      -16.59     32.59 o 
  -3  -8  10        0.69       34.40     34.25 o 
  -2  -8  10       32.96       34.12     47.24 o 
  -1  -8  10        0.96       30.31     34.49 o 
   0  -8  10        0.03       45.06     45.37 o 
   1  -8  10        5.56        8.00     31.03 o 
   2  -8  10        3.45      -19.38     28.04 o 
   3  -8  10        8.15       32.56     31.61 o 
   4  -8  10        4.10      -17.80     32.19 o 
   5  -8  10       10.13      -28.65     30.62 o 
   6  -8  10       25.71       39.03     38.12 o 
   7  -8  10        0.11      -15.99     40.96 o 
   8  -8  10        0.17       -8.01     43.71 o 
  -8  -7  10        0.98        6.11     63.04 o 
  -7  -7  10        3.43       37.37     50.95 o 
  -6  -7  10        0.06        4.82     53.35 o 
  -5  -7  10        8.00        3.12     37.49 o 
  -4  -7  10        3.71       -4.68     45.83 o 
  -3  -7  10       36.76       30.81     31.60 o 
  -2  -7  10       18.90       41.22     37.51 o 
  -1  -7  10       56.08       71.22     34.76 o 
   0  -7  10        3.85       15.52     25.72 o 
   1  -7  10      109.35      101.88     38.78 o 
   2  -7  10       21.70        3.31     29.63 o 
   3  -7  10       25.21       -8.54     33.07 o 
   4  -7  10       13.88       29.05     34.78 o 
   5  -7  10        4.72       17.85     37.10 o 
   6  -7  10        2.99       30.40     37.06 o 
   7  -7  10       11.96       -7.46     36.95 o 
   8  -7  10        9.40        8.88     68.47 o 
  -8  -6  10        5.40        2.38     51.69 o 
  -7  -6  10        2.74       -0.25     41.42 o 
  -6  -6  10        0.43      -13.44     40.26 o 
  -5  -6  10        2.04       10.74     36.44 o 
  -4  -6  10       82.01       58.85     37.50 o 
  -3  -6  10        5.92      -10.09     24.90 o 
  -2  -6  10       57.57       41.34     30.83 o 
  -1  -6  10       34.92       42.36     23.51 o 
   0  -6  10      130.87      186.27     32.07 o 
   1  -6  10       23.48       35.51     30.70 o 
   2  -6  10       23.63        5.51     32.93 o 
   3  -6  10       59.65       88.74     39.39 o 
   4  -6  10        0.90       34.42     33.34 o 
   5  -6  10        6.40       22.77     36.05 o 
   6  -6  10        0.16      -12.66     40.41 o 
   7  -6  10       13.42       14.50     40.67 o 
   8  -6  10        0.29       16.28     69.88 o 
  -9  -5  10        3.58       33.20     59.55 o 
  -8  -5  10        7.01        4.03     46.10 o 
  -7  -5  10        0.41      -12.91     38.66 o 
  -6  -5  10        2.48       18.36     47.01 o 
  -5  -5  10        4.63      -11.05     31.85 o 
  -4  -5  10       93.23       94.17     36.01 o 
  -3  -5  10       73.03       56.99     29.62 o 
  -2  -5  10        0.72        4.83     23.18 o 
  -1  -5  10       35.32       47.48     20.79 o 
   0  -5  10       23.50       23.93     20.44 o 
   1  -5  10       36.80       32.30     20.13 o 
   2  -5  10       25.07      115.17     54.48 o 
   3  -5  10        7.36        5.86     32.95 o 
   4  -5  10        7.25       21.15     35.21 o 
   5  -5  10       34.72        4.54     33.32 o 
   6  -5  10        0.62        8.58     44.07 o 
   7  -5  10        2.77      -22.49     55.47 o 
   8  -5  10        0.31      -15.02     59.21 o 
   9  -5  10        0.13      -28.14     67.56 o 
  -9  -4  10        6.31       67.81     60.14 o 
  -8  -4  10        0.89      -10.72     45.06 o 
  -7  -4  10       12.49       27.16     45.81 o 
  -6  -4  10        2.11        5.65     36.52 o 
  -5  -4  10        0.00        7.62     29.31 o 
  -4  -4  10       40.56       49.31     30.38 o 
  -3  -4  10      105.24       70.92     27.57 o 
  -2  -4  10        5.53       14.24     17.42 o 
  -1  -4  10        1.24        5.44     18.33 o 
   0  -4  10      143.10      101.14     40.69 o 
   1  -4  10      295.22      361.82     38.00 o 
   2  -4  10       57.73       51.48     24.78 o 
   3  -4  10        8.36       10.45     16.49 o 
   4  -4  10       98.94      115.98     38.64 o 
   5  -4  10      225.82      257.33     52.71 o 
   6  -4  10       16.16       27.03     44.07 o 
   7  -4  10        3.88      -18.99     50.10 o 
   8  -4  10       11.39       56.73     66.91 o 
   9  -4  10        5.83        3.93     65.23 o 
 -10  -3  10        0.16        7.08     63.85 o 
  -9  -3  10       39.45       -3.30     54.17 o 
  -8  -3  10      158.09       94.01     53.89 o 
  -7  -3  10       14.07      -14.00     38.21 o 
  -6  -3  10      133.66      132.71     79.22 o 
  -5  -3  10       17.03        4.46     27.66 o 
  -4  -3  10       20.52       17.42     26.30 o 
  -3  -3  10       12.40       -3.02     20.78 o 
  -2  -3  10      310.25      283.38     33.34 o 
  -1  -3  10        0.83        3.53     17.07 o 
   0  -3  10      323.68      372.68     37.74 o 
   1  -3  10        2.45       -4.78     12.84 o 
   2  -3  10        3.94       23.81     17.08 o 
   3  -3  10        4.27      -12.50     19.08 o 
   4  -3  10       87.10       77.93     25.94 o 
   5  -3  10      365.30      325.01     92.60 o 
   6  -3  10      163.22       97.60     60.85 o 
   7  -3  10       25.46      -10.60     47.27 o 
   8  -3  10        1.39       35.26     50.55 o 
   9  -3  10       59.75      -55.93    124.44 o 
 -10  -2  10       29.67        9.97     60.80 o 
  -9  -2  10      169.25      162.95     62.29 o 
  -8  -2  10       22.54       35.77     48.57 o 
  -7  -2  10        1.38       -2.76     37.79 o 
  -6  -2  10       88.55      102.25     41.45 o 
  -5  -2  10       18.92       22.53     28.07 o 
  -4  -2  10       21.66       27.92     25.20 o 
  -3  -2  10        0.16        9.25     21.09 o 
  -2  -2  10      430.89      471.27     94.78 o 
  -1  -2  10      539.44      545.02     43.12 o 
   0  -2  10      166.79      173.65     25.90 o 
   1  -2  10      212.49      245.85     29.52 o 
   2  -2  10       28.74       39.27     17.70 o 
   3  -2  10      130.65      146.60     27.41 o 
   4  -2  10        2.25      -15.90     21.93 o 
   5  -2  10      109.24      113.77     38.38 o 
   6  -2  10       41.61       22.98     33.07 o 
   7  -2  10        0.33      -70.53     88.87 o 
   8  -2  10       24.91      163.55    131.99 o 
   9  -2  10       17.82       83.22    134.46 o 
 -10  -1  10        3.09      -23.89     53.28 o 
  -9  -1  10       30.02      -46.42     70.40 o 
  -8  -1  10       26.78       41.17     46.37 o 
  -7  -1  10       86.03       22.88     36.98 o 
  -6  -1  10        7.13      -16.18     29.68 o 
  -5  -1  10      326.29      254.74     68.17 o 
  -4  -1  10      219.03      204.87     42.90 o 
  -3  -1  10       15.64       13.16     23.09 o 
  -2  -1  10      114.38      125.39     24.60 o 
  -1  -1  10      290.24      424.46    137.55 o 
   0  -1  10       27.88       30.46     15.18 o 
   1  -1  10       88.55      113.82     21.84 o 
   2  -1  10     1446.01     1357.86     56.18 o 
   3  -1  10     1347.16     1176.73    126.65 o 
   4  -1  10        6.11       11.59     29.66 o 
   5  -1  10       99.85      127.33     68.68 o 
   6  -1  10        4.76       14.73     35.78 o 
   7  -1  10        8.12      -90.89     79.85 o 
   8  -1  10        2.51       35.84    111.55 o 
 -10   0  10       57.10      193.64     73.28 o 
  -9   0  10       46.11       67.49     52.20 o 
  -8   0  10       37.36       44.58     55.58 o 
  -7   0  10       55.57       44.06     36.19 o 
  -6   0  10       44.04       27.68     30.45 o 
  -5   0  10      125.74      119.29     60.06 o 
  -4   0  10      145.77      123.34     38.31 o 
  -3   0  10        0.20        6.26     23.60 o 
  -2   0  10       20.66       21.11     23.67 o 
  -1   0  10       30.35       42.68     17.56 o 
   0   0  10        1.94       14.50     14.11 o 
   1   0  10      137.19      125.85     22.48 o 
   2   0  10      116.08       97.11     37.14 o 
   3   0  10       27.79       65.26     35.21 o 
   4   0  10       17.03        1.16     29.95 o 
   5   0  10       34.78      121.68     48.10 o 
   6   0  10        4.12       -3.84     38.68 o 
   7   0  10        9.43      -49.94     70.38 o 
   8   0  10        0.42      -40.47     48.85 o 
 -11   1  10        4.33       -9.83     54.88 o 
 -10   1  10       16.12       45.11     52.32 o 
  -9   1  10       48.73       83.70     53.17 o 
  -8   1  10       13.12       15.31     40.24 o 
  -7   1  10        0.02      -28.76     29.82 o 
  -6   1  10        2.22       34.93     41.54 o 
  -5   1  10       11.62       12.47     26.53 o 
  -4   1  10        1.01       -0.09     24.08 o 
  -3   1  10      162.88      169.81     51.66 o 
  -2   1  10      253.94      273.24     31.36 o 
  -1   1  10        0.28       -4.68     14.71 o 
   0   1  10      407.03      436.47     51.70 o 
   1   1  10      602.01      662.57     46.24 o 
   2   1  10       27.92       24.24     20.70 o 
   3   1  10        1.22       11.76     25.64 o 
   4   1  10        8.44       34.42     44.36 o 
   5   1  10       34.42       61.95     40.67 o 
   6   1  10       12.97      -15.25     35.83 o 
   7   1  10        1.70       33.37     50.32 o 
   8   1  10       31.42      109.13     67.94 o 
 -11   2  10       42.06       61.94     58.88 o 
 -10   2  10        4.89       48.37     56.00 o 
  -9   2  10       11.66       26.65     43.90 o 
  -8   2  10        4.36       46.46     39.78 o 
  -7   2  10        0.52      -25.41     32.60 o 
  -6   2  10        1.64      -31.71     67.56 o 
  -5   2  10        9.40       86.30    153.34 o 
  -4   2  10       30.46       17.93     27.26 o 
  -3   2  10       88.39      131.11     57.24 o 
  -2   2  10      248.69      330.91     43.33 o 
  -1   2  10        0.40       21.53     17.85 o 
   0   2  10        6.74       14.28     16.14 o 
   1   2  10       40.67       33.84     30.08 o 
   2   2  10        6.15       -6.16     22.72 o 
   3   2  10      153.29       90.22     59.74 o 
   4   2  10      765.44      691.16    122.49 o 
   5   2  10      505.63      636.62    149.05 o 
   6   2  10       69.26       83.32     48.65 o 
   7   2  10       12.04       21.32     74.00 o 
   8   2  10        0.00        5.94     59.24 o 
 -11   3  10        7.03       14.51     65.02 o 
 -10   3  10        3.39      -12.75     44.28 o 
  -9   3  10        2.14        5.05     42.64 o 
  -8   3  10        8.39       21.89     43.18 o 
  -7   3  10       37.86       32.76     36.11 o 
  -6   3  10        9.56        3.48     31.22 o 
  -5   3  10        3.49      -41.17     27.45 o 
  -4   3  10      130.93       96.96     36.60 o 
  -3   3  10       21.20       27.20     20.69 o 
  -2   3  10       26.61       47.35     21.47 o 
  -1   3  10        2.14        7.00     18.57 o 
   0   3  10        3.44        9.63     23.09 o 
   1   3  10        3.34       18.44     22.26 o 
   2   3  10       25.93       19.91     29.47 o 
   3   3  10       42.99       11.60     30.90 o 
   4   3  10       35.34       73.42     41.26 o 
   5   3  10        0.31       -1.52     37.96 o 
   6   3  10        9.92       13.14     41.63 o 
   7   3  10       36.27       50.63     51.76 o 
 -11   4  10        0.90        8.64     50.69 o 
 -10   4  10       18.99       14.69     51.61 o 
  -9   4  10       12.26       11.95     40.69 o 
  -8   4  10       61.56       55.09     43.83 o 
  -7   4  10       37.44       72.13     41.67 o 
  -6   4  10       24.72       45.55     36.55 o 
  -5   4  10        9.68       21.32     29.92 o 
  -4   4  10       40.86       12.61     40.18 o 
  -3   4  10       45.22       78.78     23.68 o 
  -2   4  10       30.47       17.57     20.51 o 
  -1   4  10       62.14       97.81     49.03 o 
   0   4  10       57.84       36.50     29.34 o 
   1   4  10        1.33        9.49     25.44 o 
   2   4  10       11.26       62.78     97.12 o 
   3   4  10       44.36       40.82     39.18 o 
   4   4  10       13.96       44.66     36.59 o 
   5   4  10        3.83       23.53     37.96 o 
   6   4  10        0.00      -42.58     47.52 o 
   7   4  10        3.93       63.99     66.15 o 
 -10   5  10       19.53      -51.20     46.01 o 
  -9   5  10        0.03       48.42     49.51 o 
  -8   5  10       36.96       58.55     51.45 o 
  -7   5  10       21.03      -31.95     43.16 o 
  -6   5  10        1.60        5.02     68.38 o 
  -5   5  10       35.59       75.76     34.85 o 
  -4   5  10      218.05      182.11     46.39 o 
  -3   5  10      571.51      598.24     56.64 o 
  -2   5  10      530.62      446.96     61.65 o 
  -1   5  10      100.63       67.58     30.40 o 
   0   5  10       17.67       11.97     27.91 o 
   1   5  10        0.35       19.01     27.63 o 
   2   5  10       88.35      105.87     41.25 o 
   3   5  10        1.62       19.23     38.20 o 
   4   5  10        6.30       -4.41     40.69 o 
   5   5  10       16.85       -2.65     46.77 o 
   6   5  10       13.32      -32.24     51.56 o 
 -10   6  10        2.95       41.06     58.82 o 
  -9   6  10        8.90       27.64    113.91 o 
  -8   6  10      135.59      176.73     53.60 o 
  -7   6  10        0.19       11.50     38.32 o 
  -6   6  10        2.73       10.35     37.66 o 
  -5   6  10      154.44      155.11     44.14 o 
  -4   6  10     1505.67     1467.47    134.31 o 
  -3   6  10     1122.10     1192.33    108.03 o 
  -2   6  10      208.80      257.79     51.77 o 
  -1   6  10       98.50       53.73     31.99 o 
   0   6  10        1.53       20.74     28.91 o 
   1   6  10        1.19       14.06     31.62 o 
   2   6  10      137.66      131.00     50.41 o 
   3   6  10       38.11        9.68     49.16 o 
   4   6  10        8.16       11.98     49.82 o 
   5   6  10        0.02        4.57     45.06 o 
 -10   7  10        0.36      -18.99     99.01 o 
  -9   7  10       19.39       47.11     57.01 o 
  -8   7  10       27.48       59.67     45.59 o 
  -7   7  10       19.63       51.65     42.85 o 
  -6   7  10       42.42       32.18     37.45 o 
  -5   7  10       44.61       40.46     34.61 o 
  -4   7  10      614.80      502.82     84.92 o 
  -3   7  10      153.76      108.14     41.92 o 
  -2   7  10        2.62       19.42     30.27 o 
  -1   7  10       25.18       27.45     31.32 o 
   0   7  10      164.76      121.42     43.42 o 
   1   7  10       77.02       67.46     38.90 o 
   2   7  10        0.00       61.04     44.28 o 
   3   7  10        9.57       56.95     47.14 o 
   4   7  10        0.20        0.27     46.20 o 
   5   7  10        3.41      -33.28     42.08 o 
  -9   8  10        0.00       -3.28     87.08 o 
  -8   8  10       35.07        9.01     43.75 o 
  -7   8  10        0.02       22.30     41.57 o 
  -6   8  10        0.54       -2.27     33.44 o 
  -5   8  10        1.24       13.57     31.20 o 
  -4   8  10        3.60       -6.43     65.76 o 
  -3   8  10       56.36       23.07     45.25 o 
  -2   8  10       15.68        2.40     31.88 o 
  -1   8  10       36.84        8.44     34.77 o 
   0   8  10       41.97        4.26     38.24 o 
   1   8  10       25.36        2.96     38.42 o 
   2   8  10        6.28       27.45     44.00 o 
   3   8  10       19.80       -3.29     47.40 o 
   4   8  10        4.27       12.84     49.24 o 
  -9   9  10        2.88       46.36     94.01 o 
  -8   9  10        5.15       49.18     81.55 o 
  -7   9  10        4.61      -71.90     66.11 o 
  -6   9  10        6.93        4.03     35.11 o 
  -5   9  10        0.09       24.29     48.42 o 
  -4   9  10        5.12       41.93     37.13 o 
  -3   9  10       37.75       26.34     37.92 o 
  -2   9  10        0.02       23.88     37.30 o 
  -1   9  10       24.65       28.45     44.71 o 
   0   9  10        0.00       47.56     45.46 o 
   1   9  10       11.76       48.28     44.11 o 
   2   9  10        0.00       -5.33     50.62 o 
   3   9  10       23.45       66.67     60.84 o 
  -8  10  10        3.34      -37.25     79.79 o 
  -7  10  10        2.20      115.48     74.99 o 
  -4  10  10       13.29       34.06     36.69 o 
  -3  10  10        1.15       14.90     39.45 o 
  -2  10  10        1.67       21.93     40.61 o 
  -1  10  10        0.10       36.99     47.90 o 
   0  10  10        3.93       20.22     49.12 o 
   1  10  10        0.06       89.11     54.87 o 
  -4  11  10        0.05      -56.80     59.02 o 
  -3  11  10        6.49       12.15     45.69 o 
  -2  11  10        7.22       -5.01     47.25 o 
  -1  11  10        1.00       -0.56     51.32 o 
  -1 -12  11        1.33       -3.09     63.67 o 
   0 -12  11       19.44      121.17     72.97 o 
   1 -12  11       16.05       17.63     42.93 o 
   2 -12  11        1.07      -37.69     39.28 o 
   3 -12  11        4.80      -19.36     41.84 o 
   4 -12  11        0.31       36.05     51.07 o 
  -3 -11  11       14.45      -12.73     52.54 o 
  -2 -11  11       13.82      -23.14     55.70 o 
  -1 -11  11        5.37      -30.54     57.61 o 
   0 -11  11        2.29       29.67     43.87 o 
   1 -11  11        0.38       79.48     43.96 o 
   2 -11  11        4.20        0.30     39.14 o 
   3 -11  11        0.75       32.43     44.64 o 
   4 -11  11       13.62        3.15     44.82 o 
   5 -11  11       20.91        7.81     40.89 o 
  -5 -10  11       15.91        8.08     56.35 o 
  -4 -10  11       25.39      -34.01     44.95 o 
  -3 -10  11       16.65      -45.79     45.06 o 
  -2 -10  11        0.44      -58.79     49.56 o 
  -1 -10  11       20.10       70.34     63.93 o 
   0 -10  11        0.37      -19.16     37.37 o 
   1 -10  11        0.90       -1.46     36.46 o 
   2 -10  11        3.96       72.83     54.78 o 
   3 -10  11        5.93       -9.22     35.25 o 
   4 -10  11        3.87       37.75     40.65 o 
   5 -10  11        0.26       -4.77     44.94 o 
   6 -10  11        4.82       43.15     45.09 o 
  -6  -9  11        1.46       30.83     44.46 o 
  -5  -9  11        7.34       55.51     60.39 o 
  -4  -9  11       15.81       55.85     54.21 o 
  -3  -9  11        6.00       20.55     43.92 o 
  -2  -9  11        1.07       19.44     51.96 o 
  -1  -9  11        7.69      -11.32     54.67 o 
   0  -9  11        0.60        5.33     39.86 o 
   1  -9  11        0.72      -12.44     31.12 o 
   2  -9  11        0.04       11.30     32.53 o 
   3  -9  11        6.41        1.00     35.59 o 
   4  -9  11        0.32      356.66    240.03 o 
   5  -9  11        0.09       31.98     42.63 o 
   6  -9  11       26.85       25.35     47.67 o 
   7  -9  11       13.30       -1.25     48.38 o 
  -6  -8  11        0.27       32.97     45.82 o 
  -5  -8  11        1.33       24.12     72.40 o 
  -4  -8  11        0.10      -10.70     36.93 o 
  -3  -8  11       14.34      -11.09     39.80 o 
  -2  -8  11       50.55      -12.50     44.68 o 
  -1  -8  11       25.73       45.86     49.60 o 
   0  -8  11        0.20       -8.40     32.12 o 
   1  -8  11       36.37       37.16     32.16 o 
   2  -8  11       25.49       15.91     31.93 o 
   3  -8  11        2.80       -9.61     30.50 o 
   4  -8  11       31.66       61.87     43.66 o 
   5  -8  11       14.01      -15.84     72.89 o 
   6  -8  11       10.42       24.73     43.10 o 
   7  -8  11       49.21       90.78     48.75 o 
  -7  -7  11        1.25      -84.66     61.59 o 
  -6  -7  11        0.04       40.29     45.76 o 
  -5  -7  11       10.61       -0.32     36.03 o 
  -4  -7  11       41.84       13.80     61.21 o 
  -3  -7  11        8.44       46.64     32.90 o 
  -2  -7  11       79.88       77.99     36.12 o 
  -1  -7  11       43.67       42.96     37.02 o 
   0  -7  11        3.25        7.44     32.64 o 
   1  -7  11       23.10       27.91     30.96 o 
   2  -7  11      106.80       87.52     41.16 o 
   3  -7  11       32.97       61.09     42.39 o 
   4  -7  11        0.69       22.13     39.15 o 
   5  -7  11       12.60       14.34     37.43 o 
   6  -7  11       33.45       57.08     44.71 o 
   7  -7  11        0.04        0.68     50.74 o 
   8  -7  11        9.41      -45.10     66.07 o 
  -8  -6  11        0.59       13.10     51.99 o 
  -7  -6  11        2.28       10.78     47.46 o 
  -6  -6  11        2.55       -7.91     41.69 o 
  -5  -6  11        7.70        7.99     36.62 o 
  -4  -6  11        4.91        5.57     42.57 o 
  -3  -6  11        8.45       -4.80     27.87 o 
  -2  -6  11       12.45       -4.72     24.15 o 
  -1  -6  11       18.41       32.84     24.59 o 
   0  -6  11       88.73       48.25     33.92 o 
   1  -6  11      588.82      650.77     74.41 o 
   2  -6  11      353.87      445.56     90.11 o 
   3  -6  11       14.16       41.80     38.97 o 
   4  -6  11        5.08       -9.05     36.94 o 
   5  -6  11       18.04       50.19     43.56 o 
   6  -6  11        5.83       34.40     43.99 o 
   7  -6  11        2.79       59.59     70.95 o 
   8  -6  11        0.92      -17.38     71.44 o 
  -8  -5  11        8.22       66.23     56.59 o 
  -7  -5  11        1.21       21.98     45.26 o 
  -6  -5  11        0.06      -13.89     39.54 o 
  -5  -5  11        4.71       -1.73     32.52 o 
  -4  -5  11       50.21       46.01     33.83 o 
  -3  -5  11        7.93       -6.69     25.08 o 
  -2  -5  11      126.41      103.41     32.58 o 
  -1  -5  11       68.35       70.64     31.00 o 
   0  -5  11        1.98       17.02     21.21 o 
   2  -5  11       74.05      111.95     39.59 o 
   3  -5  11       10.48       -0.70     31.75 o 
   4  -5  11        4.54      -30.73     35.36 o 
   5  -5  11        0.19       48.76     61.00 o 
   6  -5  11       12.84       26.57     62.33 o 
   7  -5  11        2.10       10.87     62.60 o 
   8  -5  11        5.22        5.99     73.54 o 
  -9  -4  11        0.37      -43.66     73.45 o 
  -8  -4  11       70.05       51.59     52.00 o 
  -7  -4  11       10.14       -8.99     41.39 o 
  -6  -4  11        4.84       -6.99     36.84 o 
  -5  -4  11       12.26        5.42     31.82 o 
  -4  -4  11       46.81       42.91     33.70 o 
  -3  -4  11       40.02       46.17     25.87 o 
  -2  -4  11       43.26       38.69     24.81 o 
  -1  -4  11      156.90      166.93     25.60 o 
   0  -4  11        9.40       32.10     20.23 o 
   1  -4  11        0.00       -6.79     17.66 o 
   2  -4  11       75.08       86.19     24.22 o 
   3  -4  11       45.09       67.59     34.94 o 
   4  -4  11       45.05       97.62     41.05 o 
   5  -4  11       37.16       46.59     55.13 o 
   6  -4  11        8.08       53.64     66.30 o 
   7  -4  11        0.14       -7.97     53.64 o 
   8  -4  11        0.48      -20.47     57.95 o 
  -9  -3  11       60.18       39.71    106.10 o 
  -8  -3  11       37.73      102.48     68.36 o 
  -7  -3  11       67.21       51.72     45.62 o 
  -6  -3  11       49.60      104.06     44.49 o 
  -5  -3  11      195.82      161.21     41.70 o 
  -4  -3  11        1.00      -26.73     21.84 o 
  -3  -3  11      204.66      176.72     39.32 o 
  -2  -3  11      210.74      200.27     39.95 o 
  -1  -3  11       17.44       24.22     18.11 o 
   0  -3  11        4.05       17.76     18.44 o 
   1  -3  11       90.38      142.19     26.44 o 
   2  -3  11       61.36       35.71     20.14 o 
   3  -3  11     1300.08     1359.97     64.93 o 
   4  -3  11      675.82      568.04     59.67 o 
   5  -3  11      125.82      123.41     70.03 o 
   6  -3  11       11.31      -62.26     42.36 o 
   7  -3  11        1.34       40.14     48.11 o 
 -10  -2  11       51.73       82.20     65.35 o 
  -9  -2  11        4.05      -25.82     50.43 o 
  -8  -2  11       58.66       48.35     51.76 o 
  -7  -2  11       95.17      101.41     48.64 o 
  -6  -2  11       81.84       59.72     41.29 o 
  -5  -2  11        0.07       21.06     28.41 o 
  -4  -2  11        0.61       25.30     26.52 o 
  -3  -2  11       53.82       48.86     29.24 o 
  -2  -2  11        6.06      -29.57     19.80 o 
  -1  -2  11        1.19       20.73     17.72 o 
   0  -2  11        2.40       29.84     17.54 o 
   1  -2  11       18.30        1.45     16.15 o 
   2  -2  11       12.78       13.17     17.31 o 
   3  -2  11       10.82        1.95     15.69 o 
   4  -2  11      122.01       52.45     51.03 o 
   5  -2  11        0.15        8.73     28.15 o 
   7  -2  11        1.53       11.82     96.57 o 
   8  -2  11       38.16       44.91    126.65 o 
 -10  -1  11        2.68       62.75     59.91 o 
  -9  -1  11        0.01       25.38     49.21 o 
  -8  -1  11       26.40        9.28     40.84 o 
  -7  -1  11       30.86       17.14     44.61 o 
  -6  -1  11        3.47       47.61     35.65 o 
  -5  -1  11       61.61       70.18     34.75 o 
  -4  -1  11       45.64       -1.87     28.02 o 
  -3  -1  11       92.80      129.85     60.22 o 
  -2  -1  11        0.08       20.80     22.67 o 
  -1  -1  11       10.65        9.44     19.92 o 
   0  -1  11       38.98       32.61     37.70 o 
   1  -1  11        3.15       13.88     27.58 o 
   2  -1  11       64.65       68.11     20.95 o 
   3  -1  11      216.34      259.74     66.68 o 
   4  -1  11       85.96       86.21     40.70 o 
   5  -1  11        0.03       54.86     64.73 o 
   6  -1  11       25.46       51.49     52.10 o 
   7  -1  11       35.61       79.00     62.28 o 
   8  -1  11       32.11       73.16    133.17 o 
 -10   0  11        1.46       71.92     62.83 o 
  -9   0  11       50.34       52.41     54.69 o 
  -8   0  11        1.20        0.62     43.48 o 
  -7   0  11        0.16       -5.52     32.72 o 
  -6   0  11       21.14       10.77     29.73 o 
  -5   0  11       10.29       -1.09     25.06 o 
  -4   0  11        0.30       49.04     41.63 o 
  -3   0  11       22.75       19.71     25.20 o 
  -2   0  11       46.95       53.83     27.25 o 
  -1   0  11        3.46       21.83     17.18 o 
   0   0  11        9.98       31.25     17.81 o 
   1   0  11       16.26       26.31     17.02 o 
   2   0  11       33.15       21.63     24.85 o 
   3   0  11        1.99       36.02    118.85 o 
   4   0  11       32.98       63.06     35.89 o 
   5   0  11        4.90       59.70     44.96 o 
   6   0  11       68.95       57.57     49.76 o 
   7   0  11        2.31       25.35     44.06 o 
   8   0  11       13.16       -0.14     61.48 o 
 -10   1  11        2.32       17.74     55.45 o 
  -9   1  11        6.62       -6.01     44.79 o 
  -8   1  11        0.84       23.76     66.70 o 
  -7   1  11       10.85        6.60     40.60 o 
  -6   1  11        2.25       -6.73     29.81 o 
  -5   1  11       25.16       76.42     34.42 o 
  -4   1  11        0.04        0.85     30.02 o 
  -3   1  11        5.67       -0.15     65.08 o 
  -2   1  11      107.70      114.56     25.28 o 
  -1   1  11      172.32      206.81     30.99 o 
   0   1  11       37.10       66.61     21.33 o 
   1   1  11       91.93       97.65     33.11 o 
   2   1  11       20.48       28.75     25.86 o 
   3   1  11       24.80        1.05     26.58 o 
   4   1  11       39.97       23.41     33.77 o 
   5   1  11       45.72       11.28     68.01 o 
   6   1  11       11.03       10.32     43.40 o 
   7   1  11        3.17       -1.77     52.50 o 
 -10   2  11        1.15       -0.16     51.31 o 
  -9   2  11        2.46      -20.25     37.36 o 
  -8   2  11        0.79       39.39     41.70 o 
  -7   2  11       27.43       31.98     37.57 o 
  -6   2  11       42.94       56.76     37.38 o 
  -5   2  11        0.12       -7.51     27.58 o 
  -4   2  11        0.65        8.66     29.70 o 
  -3   2  11      244.35      240.99     46.73 o 
  -2   2  11      247.46      268.97     34.24 o 
  -1   2  11      174.11      198.03     30.77 o 
   0   2  11        0.09       37.30     23.80 o 
   1   2  11        7.12       -6.67     21.60 o 
   2   2  11        5.73       28.05     29.37 o 
   3   2  11      298.97      274.64     56.42 o 
   4   2  11      878.50      880.88    104.54 o 
   5   2  11      199.65      148.47     56.67 o 
   6   2  11        5.66       13.71     45.30 o 
   7   2  11        1.41       92.50     62.50 o 
 -10   3  11       11.29      -28.60     48.24 o 
  -9   3  11       14.26       37.23     48.72 o 
  -8   3  11       13.87       68.72     43.78 o 
  -7   3  11       45.83       14.12     38.90 o 
  -6   3  11        0.01       25.49     38.78 o 
  -5   3  11        8.64      -20.44     46.11 o 
  -4   3  11        4.00       22.84     28.36 o 
  -3   3  11       15.30       38.75     26.91 o 
  -2   3  11       74.47      100.52     40.00 o 
  -1   3  11       12.00        5.35     20.74 o 
   0   3  11       49.69       50.81     31.24 o 
   1   3  11       29.29       29.44     26.80 o 
   2   3  11      119.92      145.25     55.13 o 
   3   3  11       16.21       14.98     31.37 o 
   4   3  11      111.40       44.55     40.55 o 
   5   3  11        0.02        2.76     44.40 o 
   6   3  11        8.55       42.30     48.22 o 
   7   3  11       21.76       83.88     63.26 o 
 -10   4  11       17.72        4.31     51.29 o 
  -9   4  11       21.54       52.17     49.41 o 
  -8   4  11       18.16       58.95     42.56 o 
  -7   4  11        5.09       26.69     40.02 o 
  -6   4  11       13.23       11.91     34.59 o 
  -5   4  11       43.93       24.87     32.67 o 
  -4   4  11      357.09      362.56     60.48 o 
  -3   4  11       88.97      131.93     39.81 o 
  -2   4  11      361.96      340.50     41.77 o 
  -1   4  11       20.90       17.07     25.34 o 
   0   4  11       18.94       10.53     24.02 o 
   1   4  11       10.96       17.77     32.17 o 
   2   4  11       52.17       42.39     35.96 o 
   3   4  11       54.33       18.32     41.58 o 
   4   4  11       52.15       30.54     74.61 o 
   5   4  11        8.62       16.17     44.53 o 
   6   4  11        1.01        1.69     49.58 o 
 -10   5  11       15.07       43.15     56.51 o 
  -9   5  11       36.50       20.91     46.50 o 
  -8   5  11       19.00       27.24     44.56 o 
  -7   5  11       42.64       61.71     43.85 o 
  -6   5  11       15.91       18.14     37.89 o 
  -5   5  11      395.14      508.72     73.31 o 
  -4   5  11      225.60      239.14     53.70 o 
  -3   5  11      596.58      519.53     51.57 o 
  -2   5  11      194.28      138.01     76.65 o 
  -1   5  11       18.23       37.98     31.78 o 
   0   5  11        6.17       13.20     27.79 o 
   1   5  11       13.97       60.46     37.61 o 
   2   5  11        8.44      -47.13     31.42 o 
   3   5  11        5.19       34.34     41.07 o 
   4   5  11        1.29       -4.58     45.28 o 
   5   5  11       22.17       75.73     50.65 o 
 -10   6  11        2.44       19.96     56.35 o 
  -9   6  11       11.96        3.68     50.15 o 
  -8   6  11        0.06      -15.46     50.69 o 
  -7   6  11        6.03       38.11     41.56 o 
  -6   6  11      103.00       45.84     41.55 o 
  -5   6  11      645.05      714.28    133.85 o 
  -4   6  11       90.42      107.73     41.63 o 
  -3   6  11      224.09      119.76     42.42 o 
  -2   6  11       11.70        4.46     52.08 o 
  -1   6  11        5.00       42.60     33.41 o 
   0   6  11        6.56       24.28     33.91 o 
   1   6  11       54.69       37.41     36.75 o 
   2   6  11        1.47        0.63     34.64 o 
   3   6  11        6.64       10.43     40.89 o 
   4   6  11        1.78      -50.60     41.99 o 
   5   6  11        1.13       24.76     53.57 o 
  -9   7  11        0.99       44.76     50.42 o 
  -8   7  11        8.25        2.87     44.23 o 
  -7   7  11       22.67       75.28     47.28 o 
  -6   7  11        8.43       26.99     40.16 o 
  -5   7  11      170.26      129.59     50.15 o 
  -4   7  11       64.39       17.77     41.40 o 
  -3   7  11        4.59      -15.28     28.96 o 
  -2   7  11       44.60       73.42     42.37 o 
  -1   7  11      116.99      151.79     47.92 o 
   0   7  11       85.55       94.50     49.04 o 
   1   7  11      144.83      134.45     49.87 o 
   2   7  11        3.11       35.01     44.96 o 
   3   7  11       13.45       69.61     51.65 o 
   4   7  11        9.47       85.35     56.67 o 
  -9   8  11        0.61      -25.54     96.11 o 
  -8   8  11        6.07       10.63     50.45 o 
  -7   8  11        0.68       75.54     47.64 o 
  -6   8  11        0.02       -9.71     36.03 o 
  -5   8  11      101.36       56.31     50.90 o 
  -4   8  11        4.94      -16.20     35.30 o 
  -3   8  11        1.04        7.84     35.51 o 
  -2   8  11        3.40        9.07     35.31 o 
  -1   8  11        4.55       36.85     38.81 o 
   0   8  11        0.20       17.50     48.61 o 
   1   8  11       14.69       23.28     42.03 o 
   2   8  11        1.82       27.52     46.51 o 
   3   8  11        1.71       23.12     49.56 o 
  -8   9  11        3.54       16.28     85.70 o 
  -7   9  11        0.84       16.97     78.35 o 
  -6   9  11        1.33       43.46     50.71 o 
  -5   9  11        0.00       32.33     48.95 o 
  -4   9  11        0.07       13.57     43.31 o 
  -3   9  11       47.35       75.81     43.06 o 
  -2   9  11        9.49       52.09     43.41 o 
  -1   9  11       11.77      -41.16     39.47 o 
   0   9  11        3.94       72.37     49.97 o 
   1   9  11        0.14       16.70     45.53 o 
   2   9  11       13.49       57.84     51.63 o 
  -5  10  11        8.16       90.77     59.78 o 
  -4  10  11       10.79      104.61     64.73 o 
  -3  10  11       16.63       67.23     45.45 o 
  -2  10  11        0.17      -11.80     50.46 o 
  -1  10  11        1.19        5.73     45.14 o 
   0  10  11        4.07      -15.38     48.30 o 
  -3  11  11        0.59       46.78    109.51 o 
   1 -12  12       11.54       27.86     45.67 o 
   2 -12  12        2.14       29.31     45.30 o 
  -2 -11  12        0.75       25.05     60.58 o 
  -1 -11  12        3.00       37.78     68.89 o 
   0 -11  12        0.88       20.97     64.43 o 
   1 -11  12        1.64        0.12     39.73 o 
   2 -11  12        1.33       59.43     44.68 o 
   3 -11  12        0.71       19.31     47.37 o 
   4 -11  12        1.75       21.63     49.51 o 
  -4 -10  12        0.06       -4.35     55.17 o 
  -3 -10  12        0.43       -8.39     46.82 o 
  -2 -10  12        1.84       93.82     62.79 o 
  -1 -10  12        5.49        2.10     56.80 o 
   0 -10  12        0.74       17.35     56.27 o 
   1 -10  12        0.14       50.72     47.64 o 
   2 -10  12        3.66      -52.36     34.91 o 
   3 -10  12        7.67       42.47     41.64 o 
   4 -10  12       19.60      -13.27     48.73 o 
   5 -10  12        3.42       80.54     58.77 o 
  -5  -9  12        2.25       14.33     57.30 o 
  -4  -9  12        1.12       14.87     51.43 o 
  -3  -9  12       16.05      -22.11     44.00 o 
  -2  -9  12       21.36        9.19     57.72 o 
  -1  -9  12        1.77       40.37     53.72 o 
   0  -9  12        0.34       40.92     43.58 o 
   1  -9  12        0.00        5.43     35.48 o 
   2  -9  12       13.73       84.08     40.43 o 
   3  -9  12       13.33       46.89     52.88 o 
   4  -9  12        5.06       34.25     48.65 o 
   5  -9  12        0.82       -9.40     72.07 o 
   6  -9  12       38.33       77.11     53.28 o 
  -6  -8  12        0.74       20.77     51.15 o 
  -5  -8  12        0.08       12.93     45.70 o 
  -4  -8  12        6.48       -4.46     49.64 o 
  -3  -8  12       24.32       41.56     50.06 o 
  -2  -8  12        4.82      -40.95     32.47 o 
  -1  -8  12        8.63       28.14     50.67 o 
   0  -8  12        4.06       30.87     37.50 o 
   1  -8  12       14.66      123.94     89.88 o 
   2  -8  12       23.87      -12.82     38.94 o 
   3  -8  12        0.34       74.49     45.91 o 
   4  -8  12       18.33       38.01     44.16 o 
   5  -8  12        7.73       58.46     49.95 o 
   6  -8  12        1.20        9.21     50.12 o 
   7  -8  12        8.47       64.61     51.47 o 
  -7  -7  12        1.72        4.98     49.89 o 
  -6  -7  12        2.42       61.77     49.49 o 
  -5  -7  12        7.56       23.59     41.17 o 
  -4  -7  12       42.30       56.14     39.52 o 
  -3  -7  12        4.55       44.72     39.29 o 
  -2  -7  12       30.96       46.51     46.66 o 
  -1  -7  12       29.77       -1.52     41.17 o 
   0  -7  12      108.77       60.45     40.57 o 
   1  -7  12      155.34      110.76     44.02 o 
   2  -7  12      105.96      160.88     48.95 o 
   3  -7  12      172.65      297.39     63.81 o 
   4  -7  12       16.48      -21.90     41.51 o 
   5  -7  12        0.12       35.18     47.83 o 
   6  -7  12       12.29      -26.85     42.79 o 
   7  -7  12        7.07      106.40     93.56 o 
  -8  -6  12        0.68       -0.78     51.61 o 
  -7  -6  12        0.63        4.49     47.90 o 
  -6  -6  12        6.76        9.71     45.70 o 
  -5  -6  12        0.26        0.39     38.97 o 
  -4  -6  12       64.85       52.50     38.31 o 
  -3  -6  12       20.72       15.64     30.56 o 
  -2  -6  12       56.32       47.43     32.76 o 
  -1  -6  12       84.21      115.19     38.83 o 
   0  -6  12      302.51      452.42     63.17 o 
   1  -6  12      283.78      391.81     62.63 o 
   2  -6  12      131.15      190.55     50.37 o 
   3  -6  12        5.20       -7.20     56.21 o 
   4  -6  12        3.84        1.74     41.50 o 
   5  -6  12       49.60       76.42     69.44 o 
   6  -6  12       17.83       31.19     66.03 o 
   7  -6  12        0.01      -87.69     68.97 o 
  -8  -5  12        0.28       -9.50     52.46 o 
  -7  -5  12        2.02       17.80     73.22 o 
  -6  -5  12       17.93       19.32     41.40 o 
  -5  -5  12        0.53       16.88     35.93 o 
  -4  -5  12       28.15        2.32     36.85 o 
  -3  -5  12        0.84        2.18     26.02 o 
  -2  -5  12       30.76       19.64     25.63 o 
  -1  -5  12      331.58      311.36     50.55 o 
   0  -5  12      124.89      152.38     33.07 o 
   1  -5  12        1.93      -20.65     30.86 o 
   2  -5  12       27.52       27.42     32.95 o 
   3  -5  12        3.23        3.13     36.00 o 
   4  -5  12      377.00      581.07    100.74 o 
   5  -5  12        2.29       -8.67     41.19 o 
   6  -5  12       33.69       44.68     69.04 o 
   7  -5  12        0.00      -48.30     59.55 o 
   8  -5  12        0.86       65.50     80.94 o 
  -9  -4  12        2.83       -9.37     60.63 o 
  -8  -4  12        1.37       -4.92     60.31 o 
  -7  -4  12       14.51       16.15     63.71 o 
  -6  -4  12       71.59       47.97     44.31 o 
  -5  -4  12       12.27       52.76     35.16 o 
  -4  -4  12       18.92       33.96     37.59 o 
  -3  -4  12      210.99      139.46     37.00 o 
  -2  -4  12       11.38       22.73     26.06 o 
  -1  -4  12      123.19      192.07     77.30 o 
   0  -4  12        0.42       29.04     21.56 o 
   1  -4  12        7.18       14.42     20.58 o 
   2  -4  12      208.00      282.89     68.87 o 
   3  -4  12      115.10      164.88     70.89 o 
   4  -4  12       43.49      135.07     46.26 o 
   5  -4  12       30.07       35.15     66.30 o 
   6  -4  12       40.93      -55.97     53.07 o 
   7  -4  12       28.69        9.23     72.05 o 
   8  -4  12       12.78       53.22     78.04 o 
  -9  -3  12       46.77       90.07     66.97 o 
  -8  -3  12      107.04       73.58     51.98 o 
  -7  -3  12      142.49      172.41     58.80 o 
  -6  -3  12       17.43       14.67     37.08 o 
  -5  -3  12        1.98       -4.72     27.53 o 
  -4  -3  12       56.31       48.88     31.99 o 
  -3  -3  12        0.00       28.28     27.10 o 
  -2  -3  12      217.30      234.73     52.76 o 
  -1  -3  12        5.27       15.27     19.39 o 
   0  -3  12       92.81      156.52     42.68 o 
   1  -3  12      522.32      553.73     49.05 o 
   2  -3  12      581.22      639.74     57.11 o 
   3  -3  12       11.06       31.35     21.86 o 
   4  -3  12       32.66      -22.76     52.84 o 
   5  -3  12        0.12       38.20     60.81 o 
   6  -3  12        0.45       27.56     57.83 o 
   8  -3  12       21.90      106.25    133.51 o 
  -9  -2  12       75.33      110.29     60.37 o 
  -8  -2  12       97.84       77.68     51.42 o 
  -7  -2  12       69.40       41.43     41.19 o 
  -6  -2  12       29.04       56.97     52.90 o 
  -5  -2  12        2.05       27.57     32.92 o 
  -4  -2  12        3.41       19.27     28.03 o 
  -3  -2  12      275.93      385.20     96.95 o 
  -2  -2  12       84.52       65.71     32.04 o 
  -1  -2  12        3.16       12.03     21.18 o 
   0  -2  12       15.96       59.35     21.40 o 
   1  -2  12       89.76      115.07     23.48 o 
   2  -2  12       13.24       10.70     19.94 o 
   3  -2  12      294.41      204.48     45.12 o 
   4  -2  12      177.80      142.02     49.81 o 
   5  -2  12        1.05        8.54     43.69 o 
   6  -2  12       47.60      -47.31    108.81 o 
   7  -2  12        1.44       22.11    122.76 o 
 -10  -1  12       33.71       -2.85     58.61 o 
  -9  -1  12       25.50       41.79     54.94 o 
  -8  -1  12        5.10       23.84     61.11 o 
  -7  -1  12       27.38       36.25     40.95 o 
  -6  -1  12       22.53       46.90     35.83 o 
  -5  -1  12       18.19       16.50     31.72 o 
  -4  -1  12       52.27       91.57     35.70 o 
  -3  -1  12      460.97      546.72     97.25 o 
  -2  -1  12       10.36       41.98     25.41 o 
  -1  -1  12        2.47        9.74     18.47 o 
   0  -1  12      125.65      112.46     24.09 o 
   1  -1  12        5.60        2.67     18.44 o 
   2  -1  12      181.61      182.09     45.00 o 
   3  -1  12        4.74        1.70     27.91 o 
   4  -1  12        1.11      -10.84     33.18 o 
   5  -1  12        0.48       12.18     36.63 o 
   6  -1  12        0.85       44.75     43.13 o 
   7  -1  12        8.68      -75.94    101.26 o 
 -10   0  12        2.97       -4.30     78.67 o 
  -9   0  12        0.11      -36.30     43.98 o 
  -8   0  12        1.00       67.10     66.98 o 
  -7   0  12       12.87       28.22     35.73 o 
  -6   0  12       57.55       41.28     36.90 o 
  -5   0  12      165.98      134.34     41.63 o 
  -4   0  12       43.87       18.38     30.15 o 
  -3   0  12      236.53      188.51     43.77 o 
  -2   0  12        5.10       20.56     26.08 o 
  -1   0  12        3.15        3.62     18.50 o 
   0   0  12      225.96      216.63     61.25 o 
   1   0  12      467.49      392.13     59.56 o 
   2   0  12       17.69      -12.99     39.40 o 
   3   0  12       41.94       35.73     34.74 o 
   4   0  12        4.62       -4.53     30.87 o 
   5   0  12        0.03       -0.98     41.27 o 
   6   0  12        5.34       28.68     41.31 o 
   7   0  12        1.23       46.94     53.89 o 
 -10   1  12        0.39       58.02     65.69 o 
  -9   1  12        0.09       21.39     73.05 o 
  -8   1  12        1.85      -35.90     65.92 o 
  -7   1  12        1.61      -31.96     32.40 o 
  -6   1  12       20.88       31.07     33.10 o 
  -5   1  12       32.90       40.01     42.47 o 
  -4   1  12       10.28      -22.54     39.69 o 
  -3   1  12      104.29       62.05     32.23 o 
  -2   1  12       18.40      -29.46     23.75 o 
  -1   1  12       13.84       14.65     21.05 o 
   0   1  12       58.96       56.67     24.17 o 
   1   1  12       59.07       36.91     27.68 o 
   2   1  12        2.87       22.26     26.54 o 
   3   1  12        1.78       23.64     31.34 o 
   4   1  12       13.36        1.48     35.83 o 
   5   1  12       40.14       61.91     55.05 o 
   6   1  12       18.43       -2.33     89.65 o 
   7   1  12       17.44      -40.95     47.78 o 
 -10   2  12        1.95       16.31     55.52 o 
  -9   2  12        6.90      -37.34     35.65 o 
  -8   2  12       27.80       17.96     38.93 o 
  -7   2  12       36.35      -11.65     35.39 o 
  -6   2  12       52.19       50.02     56.19 o 
  -5   2  12        0.09       21.22     34.17 o 
  -4   2  12      181.49      169.33     45.73 o 
  -3   2  12       42.44       71.91     34.69 o 
  -2   2  12       48.61       69.54     34.65 o 
  -1   2  12      106.00      101.12     26.90 o 
   0   2  12        2.83        3.81     26.55 o 
   1   2  12        0.00       -1.51     24.50 o 
   2   2  12      128.34      182.71     47.08 o 
   3   2  12      111.78      167.22     50.67 o 
   4   2  12        7.86       27.44     41.47 o 
   5   2  12        0.17       -1.70     43.76 o 
   6   2  12        4.39       64.09     51.99 o 
 -10   3  12       29.30       56.88     85.42 o 
  -9   3  12        0.03       63.11     53.16 o 
  -8   3  12       16.59       73.63     41.68 o 
  -7   3  12        4.19        2.26     36.50 o 
  -6   3  12      105.49       63.34    119.27 o 
  -5   3  12       35.55       42.79     35.80 o 
  -4   3  12      368.24      500.00     91.97 o 
  -3   3  12       86.57       78.83     35.38 o 
  -2   3  12      141.90      138.46     83.04 o 
  -1   3  12        2.05       -7.25     23.67 o 
   0   3  12        6.39       -3.41     26.26 o 
   1   3  12        9.58        7.38     28.33 o 
   2   3  12        6.85      -26.37     28.51 o 
   3   3  12       18.96       12.87     36.47 o 
   4   3  12       17.23       32.83     41.66 o 
   5   3  12        0.50       11.20     40.32 o 
   6   3  12       14.37      -31.24     53.29 o 
 -10   4  12       12.53       65.07     53.22 o 
  -9   4  12        4.29       49.84     52.48 o 
  -8   4  12       32.54       17.14     46.47 o 
  -7   4  12       27.36       67.86     52.10 o 
  -6   4  12      139.44       57.49     38.67 o 
  -5   4  12      214.29      193.65     51.29 o 
  -4   4  12      600.53      728.40    155.66 o 
  -3   4  12       89.14      102.71     59.91 o 
  -2   4  12      100.42       96.96     36.67 o 
  -1   4  12        9.86       37.38     31.20 o 
   0   4  12       96.95       86.92     36.72 o 
   1   4  12      229.79      175.82     47.29 o 
   2   4  12      118.44      142.45     63.92 o 
   3   4  12        4.09       33.60     41.81 o 
   4   4  12        5.55       -5.30     41.26 o 
   5   4  12        2.54       17.67     46.90 o 
 -10   5  12        5.51      -72.73     48.49 o 
  -9   5  12       40.69      -18.03     47.86 o 
  -8   5  12        5.33       53.33     43.67 o 
  -7   5  12       14.55       55.52     47.24 o 
  -6   5  12      106.59      105.84     49.23 o 
  -5   5  12      329.98      284.66     58.57 o 
  -4   5  12      213.69      259.44     56.03 o 
  -3   5  12      163.32      141.10     65.92 o 
  -2   5  12      157.66      209.72     48.15 o 
  -1   5  12       35.88       21.68     27.15 o 
   0   5  12       37.79       42.37     33.56 o 
   1   5  12       13.24       46.78     34.69 o 
   2   5  12        6.28        6.94     40.10 o 
   3   5  12        2.74       -6.62     40.18 o 
   4   5  12        4.14       25.45     42.98 o 
   5   5  12        2.55      -28.51     48.27 o 
  -9   6  12       13.40      -34.05     51.54 o 
  -8   6  12        0.34       23.99     52.29 o 
  -7   6  12        1.28       37.90     43.29 o 
  -6   6  12        8.77       46.38     39.92 o 
  -5   6  12       43.34      -10.74     35.99 o 
  -4   6  12      322.25      289.02     81.01 o 
  -3   6  12       21.61        7.28     36.90 o 
  -2   6  12       11.07        9.28     29.40 o 
  -1   6  12       80.99       31.11     36.25 o 
   0   6  12        0.22      -14.03     41.71 o 
   1   6  12       22.08       -2.33     32.88 o 
   2   6  12        3.21       15.07     43.05 o 
   3   6  12        5.95      -25.71     41.79 o 
   4   6  12        0.35        3.68     48.39 o 
  -9   7  12        2.93       32.50     59.86 o 
  -8   7  12       17.55       57.48     50.44 o 
  -7   7  12        7.58      -40.15     43.09 o 
  -6   7  12       12.87       33.92     46.28 o 
  -5   7  12       25.00       29.00     38.05 o 
  -4   7  12       51.53      134.85     67.86 o 
  -3   7  12       19.31       27.37     43.19 o 
  -2   7  12       90.41       61.60     37.06 o 
  -1   7  12       60.21       33.87     42.44 o 
   0   7  12        5.88       12.69     38.98 o 
   1   7  12        6.17       44.69     46.32 o 
   2   7  12       18.68       21.29     42.13 o 
   3   7  12        1.34        2.12     55.37 o 
  -8   8  12        2.53       41.14     49.13 o 
  -7   8  12       13.66       64.94     52.01 o 
  -6   8  12       25.64        1.09     39.10 o 
  -5   8  12       13.22       47.05     55.47 o 
  -4   8  12        1.03       33.85     48.53 o 
  -3   8  12        0.40        7.47     45.18 o 
  -2   8  12       11.67       36.43     42.80 o 
  -1   8  12       35.94        8.00     40.55 o 
   0   8  12        2.56      -24.36     42.53 o 
   1   8  12        0.01       10.31     42.70 o 
   2   8  12        0.90        1.90     49.75 o 
  -7   9  12        7.09       54.06     50.58 o 
  -6   9  12        6.35        6.67     58.48 o 
  -5   9  12        7.95       20.51     49.33 o 
  -4   9  12        0.07       77.51     57.49 o 
  -3   9  12        1.11       12.47     54.33 o 
  -2   9  12        2.10      -26.28     41.40 o 
  -1   9  12        4.02       25.62     48.12 o 
   0   9  12       12.80        5.69     53.20 o 
   1   9  12        7.60       82.91     58.40 o 
  -5  10  12        1.00       52.04     58.44 o 
  -4  10  12        3.83       22.07     54.97 o 
  -3  10  12        5.23       25.62     57.49 o 
  -2  10  12        6.23       40.53     54.04 o 
  -1 -11  13        4.89       31.03     73.39 o 
   0 -11  13        0.00      -40.68     68.17 o 
   1 -11  13        2.22       34.96     65.69 o 
   2 -11  13        0.10        4.26     46.36 o 
   3 -11  13        2.58       41.93     51.59 o 
  -3 -10  13        1.12       43.65     61.38 o 
  -2 -10  13        0.73       32.60     58.63 o 
  -1 -10  13        0.01      -16.81     60.77 o 
   0 -10  13        1.97        1.52     64.16 o 
   1 -10  13        1.51      -54.72     43.76 o 
   2 -10  13        5.94       44.14     45.01 o 
   3 -10  13        2.22       -2.28     54.23 o 
   4 -10  13       20.20       74.59     58.94 o 
  -5  -9  13        1.29       -5.18     65.57 o 
  -4  -9  13        3.45       41.36     57.76 o 
  -3  -9  13        9.83       59.09     53.03 o 
  -2  -9  13       10.59       55.20     62.49 o 
  -1  -9  13       12.29       33.85     64.35 o 
   0  -9  13        3.82       25.24     64.81 o 
   1  -9  13       11.69        9.33     62.71 o 
   2  -9  13       33.27       30.22     49.60 o 
   3  -9  13       22.09       82.68     52.82 o 
   4  -9  13        0.35       35.96     54.31 o 
   5  -9  13       18.61      144.74     63.79 o 
  -6  -8  13        0.06        9.32     49.98 o 
  -5  -8  13        0.40      -23.83     55.93 o 
  -4  -8  13        1.56      -17.23     48.00 o 
  -3  -8  13        0.25      -55.47     45.02 o 
  -2  -8  13        0.00      -10.29     43.84 o 
  -1  -8  13        2.05       43.27     56.12 o 
   0  -8  13        6.45       42.58     57.11 o 
   1  -8  13       39.52       57.59     48.29 o 
   2  -8  13       27.26       66.16     45.82 o 
   3  -8  13        1.37       -0.22     58.50 o 
   4  -8  13        1.97       41.89     46.48 o 
   5  -8  13        0.14       57.15     55.83 o 
   6  -8  13        8.88        3.66     63.51 o 
  -6  -7  13        2.41       25.87     44.50 o 
  -5  -7  13        0.06       -1.89     43.67 o 
  -4  -7  13       41.34        9.60     36.89 o 
  -3  -7  13        0.45       17.84     45.10 o 
  -2  -7  13        0.57       43.92     42.70 o 
  -1  -7  13       34.76      -21.31     47.58 o 
   0  -7  13       57.63       63.21     57.38 o 
   1  -7  13      146.13      161.99     51.21 o 
   2  -7  13        4.79       25.77     39.83 o 
   3  -7  13        3.64       55.78     47.58 o 
   4  -7  13        1.91       58.74     49.45 o 
   5  -7  13        0.64       -5.22     48.51 o 
   6  -7  13        1.19       82.04     90.96 o 
  -7  -6  13        2.08      113.19     85.66 o 
  -6  -6  13       32.08      -28.25     42.43 o 
  -5  -6  13        9.94      -17.76     36.62 o 
  -4  -6  13        4.10        0.12     34.35 o 
  -3  -6  13       13.72       29.46     33.38 o 
  -2  -6  13       66.16       42.52     33.68 o 
  -1  -6  13       78.15       93.10     50.82 o 
   0  -6  13      131.76      140.72     58.94 o 
   1  -6  13       28.43       96.10     44.05 o 
   2  -6  13      214.02      242.90     56.34 o 
   3  -6  13        0.05        7.51     41.21 o 
   4  -6  13       12.48      -58.04     40.45 o 
   5  -6  13       63.92      109.59     66.60 o 
   6  -6  13       11.56       36.26     83.53 o 
   7  -6  13        5.72        9.84     75.22 o 
  -8  -5  13        5.75       21.23     65.82 o 
  -7  -5  13       14.78        7.51     45.68 o 
  -6  -5  13      125.38       65.93     46.91 o 
  -5  -5  13       17.05       -5.41     48.91 o 
  -4  -5  13        4.11       26.17     33.10 o 
  -3  -5  13       54.31       45.61     32.42 o 
  -2  -5  13       46.17       86.68     33.34 o 
  -1  -5  13      309.29      315.76     51.63 o 
   0  -5  13        7.79        4.08     23.34 o 
   1  -5  13       62.48       73.42     40.29 o 
   2  -5  13      514.04      595.40     75.39 o 
   3  -5  13       40.74       16.24     37.87 o 
   4  -5  13       83.41      162.93     53.26 o 
   5  -5  13        3.70      -13.38     74.42 o 
   6  -5  13        0.74      142.66     93.33 o 
   7  -5  13        0.13       56.19     80.06 o 
  -8  -4  13       22.92       44.85     64.96 o 
  -7  -4  13       38.35       12.95     54.63 o 
  -6  -4  13        0.57       16.67     40.93 o 
  -5  -4  13        2.19       26.60     33.47 o 
  -4  -4  13        2.92       35.56     30.64 o 
  -3  -4  13       33.50       33.58     31.46 o 
  -2  -4  13       35.80       27.95     29.49 o 
  -1  -4  13       81.68       92.38     52.57 o 
   0  -4  13       15.44       45.46     25.16 o 
   1  -4  13      194.28      196.15     50.53 o 
   2  -4  13       38.52       80.02     37.90 o 
   3  -4  13       63.20       61.22     37.91 o 
   4  -4  13       10.18      -17.04     54.75 o 
   5  -4  13       25.44      107.21     78.69 o 
   6  -4  13       32.31       97.45     85.55 o 
   7  -4  13        7.15       38.20     71.41 o 
  -9  -3  13       11.16       37.22     59.47 o 
  -8  -3  13       48.78       -0.98     44.63 o 
  -7  -3  13       22.76      -11.16     41.01 o 
  -6  -3  13        0.20      -26.61     35.42 o 
  -5  -3  13       65.58       73.84     35.29 o 
  -4  -3  13       11.99       -7.19     30.49 o 
  -3  -3  13        1.71      -15.51     25.15 o 
  -2  -3  13       14.79        9.22     25.65 o 
  -1  -3  13       21.23       66.19     45.16 o 
   0  -3  13      124.32      220.72     34.14 o 
   1  -3  13       81.79       81.32     30.08 o 
   2  -3  13      117.12      127.86     30.04 o 
   3  -3  13       50.75       38.76     29.62 o 
   4  -3  13        1.24      -40.37     53.26 o 
   7  -3  13       25.87       34.46    136.90 o 
  -9  -2  13       38.53       19.62     57.40 o 
  -8  -2  13       43.32       53.23     52.27 o 
  -7  -2  13       24.54       69.47     42.36 o 
  -6  -2  13        6.87       -4.90     38.83 o 
  -5  -2  13       44.46       77.24     39.80 o 
  -4  -2  13      107.50      190.70     56.44 o 
  -3  -2  13      177.17       94.73     42.03 o 
  -2  -2  13        9.70        9.68     28.54 o 
  -1  -2  13      134.38      123.71     44.81 o 
   0  -2  13      136.29      134.59     29.29 o 
   1  -2  13       71.26       41.74     21.76 o 
   2  -2  13        6.00       25.56     28.79 o 
   3  -2  13       51.34       57.05     39.00 o 
   4  -2  13       10.01      -12.89     33.85 o 
   5  -2  13       11.57      135.57    113.76 o 
   6  -2  13        0.39      -39.73    116.43 o 
   7  -2  13       13.06       58.33    129.05 o 
  -9  -1  13       38.24       91.95     60.83 o 
  -8  -1  13        7.67       16.59     46.61 o 
  -7  -1  13        0.01       18.74     40.62 o 
  -6  -1  13        0.82       16.55     35.57 o 
  -5  -1  13       35.30       44.46     35.88 o 
  -4  -1  13       83.74      103.55    122.66 o 
  -3  -1  13       14.75       16.71     29.99 o 
  -2  -1  13        0.98       -6.75     27.19 o 
  -1  -1  13        6.34       22.30     26.77 o 
   0  -1  13      133.25      176.92     43.62 o 
   1  -1  13       14.89       40.24     22.23 o 
   2  -1  13      149.85      222.35     51.03 o 
   3  -1  13       16.28        4.35     31.00 o 
   4  -1  13        6.47       -4.75     35.95 o 
   5  -1  13        0.00      -34.74     35.94 o 
   6  -1  13        0.10      -34.85     46.67 o 
   7  -1  13        0.23       22.95    116.93 o 
  -9   0  13       16.63       66.01     63.38 o 
  -8   0  13        1.28        6.32     39.40 o 
  -7   0  13       63.93        5.84     51.77 o 
  -6   0  13       15.82        7.78     48.27 o 
  -5   0  13       73.13       74.51     41.34 o 
  -4   0  13       63.83       70.47     50.32 o 
  -3   0  13       17.20       32.78     30.19 o 
  -2   0  13        2.33      -13.95     26.08 o 
  -1   0  13       14.49       13.79     21.83 o 
   0   0  13        9.40       24.97     21.87 o 
   1   0  13      231.35      271.45     52.42 o 
   2   0  13       19.22      283.84    255.79 o 
   3   0  13        1.65       15.69     31.34 o 
   4   0  13        2.88      -10.34     31.53 o 
   5   0  13       75.58       54.62     64.11 o 
   6   0  13       56.23       84.02     74.38 o 
  -9   1  13        0.15       -1.30     52.53 o 
  -8   1  13        3.43        4.35     44.93 o 
  -7   1  13        1.19      -22.43     33.23 o 
  -6   1  13        8.11        6.00     36.61 o 
  -5   1  13       54.06        3.13     34.36 o 
  -4   1  13        6.95      -20.36     29.57 o 
  -3   1  13       24.49       80.09     36.08 o 
  -2   1  13       10.14       64.51     41.71 o 
  -1   1  13       46.74       43.20     23.09 o 
   0   1  13        5.89       19.47     25.99 o 
   1   1  13       35.08       34.07     30.66 o 
   2   1  13        0.75       33.69     33.49 o 
   3   1  13        3.79        9.40     35.22 o 
   4   1  13       13.00       97.63     51.78 o 
   5   1  13       25.96        3.03     45.66 o 
   6   1  13       44.42      109.22     89.69 o 
  -9   2  13        0.16       47.75     54.63 o 
  -8   2  13        0.56      -21.65     80.40 o 
  -7   2  13       34.26       30.00     40.70 o 
  -6   2  13       24.89      -11.77     36.72 o 
  -5   2  13      403.78      432.16    153.03 o 
  -4   2  13      103.44      128.97     44.07 o 
  -3   2  13       46.31       66.52     34.99 o 
  -2   2  13       28.62       30.11     29.61 o 
  -1   2  13        5.45       29.27     30.93 o 
   0   2  13       20.14       11.77     30.54 o 
   1   2  13       98.13       59.61     62.52 o 
   2   2  13       51.67       33.71     35.37 o 
   3   2  13        8.98        3.77     52.74 o 
   4   2  13       18.98        7.94     42.15 o 
   5   2  13        0.11      -20.43     44.92 o 
   6   2  13        0.01       28.67     59.66 o 
  -9   3  13       43.42      126.63    144.83 o 
  -8   3  13        0.02       15.05     44.20 o 
  -7   3  13       33.33       -6.42     40.89 o 
  -6   3  13       44.42      -10.09     35.38 o 
  -5   3  13      254.59      208.54     51.21 o 
  -4   3  13      257.06      271.92    105.68 o 
  -3   3  13        0.27       -1.90     40.70 o 
  -2   3  13        6.43      -32.48     29.32 o 
  -1   3  13        5.59       34.73     31.93 o 
   0   3  13        2.26       14.17     30.65 o 
   1   3  13       25.39        1.13     31.61 o 
   2   3  13        0.30       11.99     60.88 o 
   3   3  13       39.52       25.25     75.28 o 
   4   3  13        2.86       31.90     42.97 o 
   5   3  13        4.64       13.22     45.84 o 
  -9   4  13       20.14       28.41     52.15 o 
  -8   4  13       64.77       74.97     49.48 o 
  -7   4  13       23.11       65.91     42.85 o 
  -6   4  13       56.75      -11.89     35.54 o 
  -5   4  13       89.14       97.68     72.40 o 
  -4   4  13        0.20       38.10     38.35 o 
  -3   4  13      193.66      177.12     62.41 o 
  -2   4  13        8.58       -5.99     37.17 o 
  -1   4  13      203.52      297.93     66.05 o 
   0   4  13       55.12       88.08     44.55 o 
   1   4  13        0.16       18.78     37.45 o 
   2   4  13        0.29        3.01     36.89 o 
   3   4  13        0.01      -22.47     38.78 o 
   4   4  13       11.01       69.46     50.50 o 
   5   4  13        2.75       20.61     58.41 o 
  -9   5  13       21.64      106.08     62.50 o 
  -8   5  13       11.97       21.24     48.24 o 
  -7   5  13       28.91       64.84    110.66 o 
  -6   5  13       35.86       41.63     52.10 o 
  -5   5  13       49.81       46.14     39.93 o 
  -4   5  13      224.60      172.97     62.73 o 
  -3   5  13       81.52       57.53     51.32 o 
  -2   5  13       49.85       -0.91     39.08 o 
  -1   5  13        7.94      -12.68     30.34 o 
   0   5  13       35.71       23.60     34.81 o 
   1   5  13        2.01      -10.15     38.45 o 
   2   5  13       79.25       95.06     50.77 o 
   3   5  13        6.14        2.96     44.56 o 
   4   5  13        7.19       27.28     50.16 o 
  -9   6  13        2.51      -52.02     48.00 o 
  -8   6  13       18.77       -1.11     74.32 o 
  -7   6  13        3.06      -16.63     40.72 o 
  -6   6  13      111.13      128.12     51.28 o 
  -5   6  13        0.00       32.46     41.35 o 
  -4   6  13       65.71       50.06     49.98 o 
  -3   6  13        0.00      -19.60     40.83 o 
  -2   6  13        4.73       48.76     47.73 o 
  -1   6  13       14.06       29.58     35.50 o 
   0   6  13        0.36       45.22     42.68 o 
   1   6  13        4.48      -17.57     38.15 o 
   2   6  13        1.42       19.31     43.69 o 
   3   6  13        2.54       27.49     50.79 o 
  -8   7  13        0.44       -4.74     54.04 o 
  -7   7  13        0.62       87.50     49.99 o 
  -6   7  13        4.61       14.48     42.89 o 
  -5   7  13       64.50      140.18     65.69 o 
  -4   7  13       56.20       20.89     52.50 o 
  -3   7  13        0.09       50.97     54.90 o 
  -2   7  13       11.15        4.61     39.00 o 
  -1   7  13        0.00       -0.38     36.83 o 
   0   7  13       26.03       43.68     50.75 o 
   1   7  13        2.44       10.22     39.71 o 
   2   7  13        2.37       43.81     47.29 o 
  -7   8  13        0.53       39.97     50.66 o 
  -6   8  13       35.21       66.22     61.91 o 
  -5   8  13        1.10        6.06     53.07 o 
  -4   8  13        5.23        0.72     48.15 o 
  -3   8  13        6.23       54.90     60.81 o 
  -2   8  13       12.48        1.07     41.02 o 
  -1   8  13        1.13       28.71     46.15 o 
   0   8  13        2.83      -16.38     43.75 o 
   1   8  13        0.59      -11.95     49.20 o 
  -6   9  13        5.95       29.32     61.65 o 
  -5   9  13       13.30        3.96     63.90 o 
  -4   9  13        0.25        5.22     52.69 o 
  -3   9  13        1.48      -20.47     53.76 o 
  -2   9  13        0.03       40.19     46.90 o 
  -1   9  13       12.08       19.26     50.09 o 
  -2 -10  14        3.39       83.53     66.11 o 
  -1 -10  14        2.25       56.16     64.47 o 
   0 -10  14        4.57      113.04     79.91 o 
   1 -10  14        7.38      -12.39     68.43 o 
   2 -10  14        0.02      -10.72     52.29 o 
   3 -10  14        0.08       73.37     57.38 o 
  -4  -9  14        0.63        3.62     59.05 o 
  -3  -9  14        3.37      -43.92     50.55 o 
  -2  -9  14        7.08       62.37     53.11 o 
  -1  -9  14       16.41      140.30     67.29 o 
   0  -9  14        0.88       81.24     63.02 o 
   1  -9  14        5.58      109.04     73.77 o 
   2  -9  14       45.63      109.06    111.65 o 
   3  -9  14        9.66       82.09     59.24 o 
   4  -9  14        0.24       18.32     63.48 o 
  -5  -8  14        9.41       16.16     64.24 o 
  -4  -8  14        6.36       56.92     58.37 o 
  -3  -8  14        0.06      -14.03     50.55 o 
  -2  -8  14       13.66       41.56     50.78 o 
  -1  -8  14        0.10       54.06     56.00 o 
   0  -8  14       11.29      100.95     66.79 o 
   1  -8  14        1.78      134.85     64.01 o 
   2  -8  14        9.98      -22.26     50.23 o 
   3  -8  14        4.84       49.16     51.21 o 
   4  -8  14        1.23       -6.87     55.48 o 
   5  -8  14        0.03      -18.83     58.86 o 
  -6  -7  14        6.11       30.88     49.17 o 
  -5  -7  14        0.00       38.02     43.32 o 
  -4  -7  14       22.05       27.07     39.98 o 
  -3  -7  14        2.56      -19.67     42.58 o 
  -2  -7  14        0.48       12.01     43.35 o 
  -1  -7  14       12.03       41.97     37.89 o 
   0  -7  14       13.34       20.05     52.61 o 
   1  -7  14       11.20       84.78     49.56 o 
   2  -7  14       52.60      113.42     51.16 o 
   3  -7  14       28.93       32.87     46.49 o 
   4  -7  14        0.00       26.02     51.08 o 
   5  -7  14       14.04      119.35     61.07 o 
   6  -7  14        7.29       12.66     88.22 o 
  -7  -6  14       22.95       19.80     50.61 o 
  -6  -6  14        0.01       15.65     49.06 o 
  -5  -6  14        2.91       -7.28     38.39 o 
  -4  -6  14        1.63      -23.21     33.78 o 
  -3  -6  14        2.42        5.28     35.44 o 
  -2  -6  14       22.25       87.15     53.53 o 
  -1  -6  14       12.36       25.85     47.16 o 
   0  -6  14      161.07      167.78     60.12 o 
   1  -6  14        4.41       53.38     40.82 o 
   2  -6  14        4.87      -27.24     41.53 o 
   3  -6  14       89.62       49.22     84.88 o 
   4  -6  14        2.70       49.12     49.48 o 
   5  -6  14       96.93       39.92     82.23 o 
   6  -6  14        8.29       39.23    105.72 o 
  -7  -5  14       16.82      -27.77     48.40 o 
  -6  -5  14       39.29       25.69     44.75 o 
  -5  -5  14       26.99       59.65     56.82 o 
  -4  -5  14        3.45       23.75     33.15 o 
  -3  -5  14       18.45      -15.25     44.95 o 
  -2  -5  14        1.58       55.39     33.64 o 
  -1  -5  14       50.26       19.93     32.52 o 
   0  -5  14      131.25      169.80     65.54 o 
   1  -5  14      119.02      156.31     48.99 o 
   2  -5  14        1.36       34.04     39.81 o 
   3  -5  14        0.39      -52.64     35.09 o 
   4  -5  14        3.70       25.92     73.77 o 
   5  -5  14        0.73       33.02     75.75 o 
   6  -5  14        1.21      -62.68     78.92 o 
  -8  -4  14        1.35        0.16     52.20 o 
  -7  -4  14        3.50       12.53     66.64 o 
  -6  -4  14       22.43      -17.10     52.48 o 
  -5  -4  14       13.88       -2.19     32.59 o 
  -4  -4  14       31.62       51.33     38.96 o 
  -3  -4  14       12.88        5.55     28.86 o 
  -2  -4  14       17.46       41.02     34.73 o 
  -1  -4  14       24.81       28.08     33.09 o 
   0  -4  14       19.93       12.94     29.78 o 
   1  -4  14        7.87       25.11     23.86 o 
   2  -4  14      129.83      100.74     42.42 o 
   3  -4  14       48.45       80.80     44.99 o 
   4  -4  14       14.53       -3.89     72.89 o 
   5  -4  14       14.88       -7.85     67.37 o 
   6  -4  14        4.49       37.86     74.19 o 
  -8  -3  14        1.32      -29.63     45.73 o 
  -7  -3  14        0.23       48.19     52.01 o 
  -6  -3  14        0.83        9.03     41.94 o 
  -5  -3  14        4.65      -13.80     32.98 o 
  -4  -3  14       61.04       21.70     31.60 o 
  -3  -3  14        0.19        9.09     29.29 o 
  -2  -3  14        5.43      -43.17     29.76 o 
  -1  -3  14       31.13      -17.79     28.15 o 
   0  -3  14       68.68       76.47     32.26 o 
   1  -3  14      117.77       85.66     27.73 o 
   2  -3  14        2.45        7.67     30.74 o 
   3  -3  14        4.42       -1.49     61.15 o 
   4  -3  14        1.07      -25.47     59.28 o 
   6  -3  14        5.10       39.99    118.26 o 
  -8  -2  14       29.73       65.97     51.47 o 
  -7  -2  14       25.54      -19.71     44.70 o 
  -6  -2  14        4.03        9.16     41.57 o 
  -5  -2  14       12.10       37.42     37.92 o 
  -4  -2  14        5.41      -44.33     29.55 o 
  -3  -2  14        0.47      -12.76     30.39 o 
  -2  -2  14       10.91       39.42     29.51 o 
  -1  -2  14       19.17       34.48     34.04 o 
   0  -2  14        0.42       -6.37     23.66 o 
   1  -2  14        0.54       12.15     24.84 o 
   2  -2  14       76.38       97.90     45.67 o 
   3  -2  14        4.38       14.47     32.21 o 
   4  -2  14        4.97       32.44     35.93 o 
   5  -2  14       12.74     -105.79     88.75 o 
   6  -2  14        2.42     -100.34    103.05 o 
  -9  -1  14        9.78       11.99     54.26 o 
  -8  -1  14        1.80       39.24     55.48 o 
  -7  -1  14        5.67       51.34     44.52 o 
  -6  -1  14        1.48      -20.39     33.90 o 
  -5  -1  14        1.74        1.48     37.16 o 
  -4  -1  14       27.16       64.42     40.46 o 
  -3  -1  14       28.16        0.21     27.25 o 
  -2  -1  14        0.76       10.76     34.35 o 
  -1  -1  14        8.48       28.36     27.06 o 
   0  -1  14       57.86      131.47     39.03 o 
   1  -1  14        9.52        2.51     25.52 o 
   2  -1  14       34.04       42.43     33.55 o 
   3  -1  14        1.12       21.65     34.84 o 
   4  -1  14        9.33       32.30     39.02 o 
   5  -1  14        5.04        3.84     44.20 o 
   6  -1  14       10.24       73.24    117.00 o 
  -9   0  14        0.06      -10.87     52.61 o 
  -8   0  14        4.46       -2.84     44.09 o 
  -7   0  14       30.60       18.06     44.23 o 
  -6   0  14        8.28       21.73     41.33 o 
  -5   0  14       10.85       96.32     62.58 o 
  -4   0  14       21.43       17.68     33.96 o 
  -3   0  14        9.82       28.80     33.90 o 
  -2   0  14        1.78      -33.79     27.41 o 
  -1   0  14        0.48        5.77     27.12 o 
   0   0  14        3.57       12.66     28.59 o 
   1   0  14       10.44       -5.46     22.96 o 
   2   0  14        2.01       11.88     56.86 o 
   4   0  14      289.36      197.17     58.09 o 
   5   0  14      227.65      273.43     86.41 o 
   6   0  14       38.64      108.93    122.70 o 
  -9   1  14        8.08      -56.07     91.40 o 
  -8   1  14        0.57        5.01     43.74 o 
  -7   1  14       12.54       52.92     44.93 o 
  -6   1  14       52.09       63.56     42.22 o 
  -5   1  14      227.81      198.11     54.63 o 
  -4   1  14      155.42      151.89     48.32 o 
  -3   1  14        1.96        4.68     29.85 o 
  -2   1  14       16.77       32.80     34.85 o 
  -1   1  14       12.74       28.33     42.55 o 
   0   1  14       13.50       -0.60     43.16 o 
   1   1  14       14.20      -37.00     29.32 o 
   2   1  14        2.10       -3.53     28.62 o 
   3   1  14        0.19        7.07     36.69 o 
   4   1  14       21.81       -8.84     42.93 o 
   5   1  14        0.81      -16.10     43.92 o 
  -9   2  14        6.25        8.72     68.47 o 
  -8   2  14        1.49       19.39     46.91 o 
  -7   2  14      172.45       60.24     55.93 o 
  -6   2  14       28.54       19.29     64.96 o 
  -5   2  14       93.08       35.65    109.44 o 
  -4   2  14        7.20       20.81     33.89 o 
  -3   2  14       46.01       59.07     37.99 o 
  -2   2  14       20.56        9.11     29.29 o 
  -1   2  14      119.13       66.53     52.57 o 
   0   2  14       50.68       40.99     37.33 o 
   1   2  14      118.58       86.03     43.62 o 
   2   2  14       27.35       56.58     45.08 o 
   3   2  14        0.13       29.46     42.56 o 
   4   2  14        0.29      -13.65     43.17 o 
   5   2  14        6.82        9.75     46.11 o 
  -9   3  14       47.07       53.28     78.23 o 
  -8   3  14        0.06       45.17     83.89 o 
  -7   3  14      142.19      147.03     61.51 o 
  -6   3  14        9.63       40.29     48.82 o 
  -5   3  14        6.09      -49.02     32.68 o 
  -4   3  14       76.62       69.23     38.72 o 
  -3   3  14      230.18      190.38     69.39 o 
  -2   3  14       52.15       49.64     46.74 o 
  -1   3  14       14.13      -13.46     34.65 o 
   0   3  14       52.13       35.04     35.32 o 
   1   3  14        0.10      -12.04     31.95 o 
   2   3  14       96.56      191.74     61.95 o 
   3   3  14        1.75       -7.15     54.04 o 
   4   3  14       15.32        5.24     48.61 o 
  -9   4  14        0.00       47.32     59.02 o 
  -8   4  14        4.88       39.82     78.61 o 
  -7   4  14       35.25       66.97     88.16 o 
  -6   4  14        0.06       36.66     41.45 o 
  -5   4  14       22.02      103.36     70.91 o 
  -4   4  14      554.92      542.06    110.08 o 
  -3   4  14      337.01      525.81    117.46 o 
  -2   4  14       10.95       28.52     40.41 o 
  -1   4  14        6.03      -32.51     33.77 o 
   0   4  14       51.55       58.50     36.91 o 
   1   4  14        1.94       27.61     40.19 o 
   2   4  14        5.02      -49.69     33.13 o 
   3   4  14        0.28       10.86     45.53 o 
   4   4  14        2.86      -35.35     47.11 o 
  -8   5  14        1.37       72.57     60.90 o 
  -7   5  14        8.77       -9.95     44.68 o 
  -6   5  14        2.62       20.16     44.16 o 
  -5   5  14        4.55       31.38     42.32 o 
  -4   5  14        0.43      -17.16     42.89 o 
  -3   5  14       20.12       87.23     59.21 o 
  -2   5  14        0.23        1.98     41.75 o 
  -1   5  14       16.36       72.88     41.48 o 
   0   5  14       68.75       49.72     74.69 o 
   1   5  14       47.68       71.67     46.08 o 
   2   5  14        8.51      -23.08     34.11 o 
   3   5  14        1.10       -4.98     50.39 o 
  -8   6  14       28.43       96.57     58.60 o 
  -7   6  14        0.04       36.67     53.53 o 
  -6   6  14        2.90      -49.33     47.41 o 
  -5   6  14        3.48       -7.85     39.15 o 
  -4   6  14        0.29       26.23     53.34 o 
  -3   6  14        2.58       29.16     52.00 o 
  -2   6  14        9.26       59.47     53.22 o 
  -1   6  14        0.10        2.46     36.67 o 
   0   6  14        2.93      -14.70     66.13 o 
   1   6  14        0.89       -8.99     38.63 o 
   2   6  14        0.08      -26.61     45.36 o 
  -7   7  14       56.67      144.51    128.71 o 
  -6   7  14       17.82      -16.62     56.69 o 
  -5   7  14        3.44       40.41     59.97 o 
  -4   7  14        7.71       36.48     44.38 o 
  -3   7  14       11.22       16.43     43.04 o 
  -2   7  14        3.61       40.30     60.73 o 
  -1   7  14        0.03       14.78     42.98 o 
   0   7  14        4.01       18.49     47.93 o 
   1   7  14        3.57       27.88     48.26 o 
  -6   8  14        4.33       53.37     67.06 o 
  -5   8  14       19.91        9.45     46.89 o 
  -4   8  14        0.35       60.81     60.88 o 
  -3   8  14        2.72       24.74     61.04 o 
  -2   8  14        1.48       44.64     57.38 o 
  -1   8  14        3.41      -41.46     40.67 o 
   0   8  14        0.94       57.13     52.06 o 
   0 -10  15        0.24       74.46     75.41 o 
   1 -10  15        5.50       75.03     75.41 o 
  -3  -9  15        8.48       56.88     58.94 o 
  -2  -9  15        6.59       64.93     60.27 o 
  -1  -9  15       15.30       58.17     48.40 o 
   0  -9  15        0.49       77.39     71.75 o 
   1  -9  15       18.62      122.91     81.74 o 
   2  -9  15        5.36      -43.80     65.19 o 
   3  -9  15       27.50       43.55     55.52 o 
  -4  -8  15        5.91       -7.82     57.19 o 
  -3  -8  15        0.10       21.62     54.78 o 
  -2  -8  15        0.71       41.86     54.75 o 
  -1  -8  15        0.71       77.16     66.11 o 
   0  -8  15       65.94      104.99     67.86 o 
   1  -8  15        0.28      -21.08     63.29 o 
   2  -8  15       87.80       38.72     54.33 o 
   3  -8  15       26.37       86.09     59.47 o 
   4  -8  15        0.01       16.41     60.69 o 
  -5  -7  15        2.59      -23.00     55.62 o 
  -4  -7  15        0.66       55.66     52.46 o 
  -3  -7  15        6.78       -5.60     54.29 o 
  -2  -7  15        2.55      -11.09     48.11 o 
  -1  -7  15       34.48        0.46     52.76 o 
   0  -7  15       22.66       56.69     58.25 o 
   1  -7  15       52.46       10.41     58.10 o 
   2  -7  15       24.14       44.03     54.63 o 
   3  -7  15        0.44      -29.43     69.10 o 
   4  -7  15        0.13      112.15     59.91 o 
   5  -7  15        0.59      -39.15    111.86 o 
  -6  -6  15        1.28       -3.22     52.00 o 
  -5  -6  15       12.80       48.02     44.68 o 
  -4  -6  15        1.47        9.80     40.59 o 
  -3  -6  15        0.29        3.09     34.79 o 
  -2  -6  15        5.93       39.46     49.22 o 
   0  -6  15       26.25      114.37     62.10 o 
   1  -6  15       92.52      122.15     67.48 o 
   2  -6  15        1.51        6.71     58.60 o 
   3  -6  15       22.18       38.93     53.30 o 
   4  -6  15        1.73      -56.23     93.40 o 
   5  -6  15       62.06      173.12    113.72 o 
  -7  -5  15       21.81       30.47     54.88 o 
  -6  -5  15        3.81      -26.63     81.81 o 
  -5  -5  15       14.70       63.91     42.09 o 
  -4  -5  15        0.00       34.88     40.23 o 
  -3  -5  15       47.27      -20.12     34.51 o 
  -2  -5  15       73.53      131.64     43.68 o 
  -1  -5  15       13.73      -28.33     48.84 o 
   0  -5  15        0.46      -23.03     47.73 o 
   1  -5  15       12.32       18.60     51.85 o 
   2  -5  15       29.84       13.90     42.65 o 
   3  -5  15        3.81       42.13     47.17 o 
   4  -5  15        1.14      -34.73     81.78 o 
   5  -5  15        7.85      -56.65     95.23 o 
  -7  -4  15       29.78       84.33     55.78 o 
  -6  -4  15       13.86       21.21     44.81 o 
  -5  -4  15       10.51       22.01     36.11 o 
  -4  -4  15        0.18      -19.77     50.86 o 
  -3  -4  15       10.26       -5.37     33.57 o 
  -2  -4  15       37.20      120.14     53.76 o 
  -1  -4  15        0.47       -2.03     31.13 o 
   0  -4  15       39.80       52.82     34.06 o 
   1  -4  15       38.92       32.84     38.00 o 
   2  -4  15       10.41       35.48     40.76 o 
   3  -4  15        3.06       66.15     72.02 o 
   4  -4  15        4.07      129.13     80.44 o 
   5  -4  15        3.72       20.02     68.74 o 
  -8  -3  15        3.78       -1.16     48.89 o 
  -7  -3  15        2.41       27.43     47.30 o 
  -6  -3  15        1.10       24.37     45.23 o 
  -5  -3  15        2.35       42.94     38.29 o 
  -4  -3  15       16.96       27.96     38.98 o 
  -3  -3  15        4.96       47.24     38.31 o 
  -2  -3  15        0.04       16.96     33.63 o 
  -1  -3  15        7.26       -5.11     27.84 o 
   0  -3  15       12.82       12.15     25.53 o 
   1  -3  15       75.20       94.34     29.85 o 
   2  -3  15        7.17       25.24     44.85 o 
   3  -3  15        1.30        0.84     61.53 o 
   5  -3  15        1.97      186.62    118.87 o 
  -8  -2  15        1.15      -40.73     49.60 o 
  -7  -2  15        5.62      -37.96     46.98 o 
  -6  -2  15        0.18       34.09     58.12 o 
  -5  -2  15       46.49       32.89     42.25 o 
  -4  -2  15       11.96       46.78     40.07 o 
  -3  -2  15       18.62       58.36     35.83 o 
  -2  -2  15        5.71       19.38     33.53 o 
  -1  -2  15        8.00       51.17     31.81 o 
   0  -2  15       53.92      130.35     40.19 o 
   1  -2  15       42.89       67.60     36.82 o 
   2  -2  15        0.50      -19.65     30.65 o 
   3  -2  15       49.03       37.29     38.56 o 
   4  -2  15        9.23       74.46     96.91 o 
   5  -2  15        4.58      126.80    122.65 o 
  -8  -1  15       15.60       51.85     55.28 o 
  -7  -1  15        0.33       27.65     47.38 o 
  -6  -1  15        2.43       15.16     41.61 o 
  -5  -1  15       35.43       55.41     45.48 o 
  -4  -1  15       16.97       10.33     35.06 o 
  -3  -1  15       18.18       63.33     38.32 o 
  -2  -1  15       18.84       46.70     32.18 o 
  -1  -1  15       12.07       26.12     31.52 o 
   0  -1  15       20.80        6.29     38.85 o 
   1  -1  15       90.38       83.86     38.29 o 
   2  -1  15        0.00       -1.09     30.94 o 
   3  -1  15        0.45      -17.26     36.79 o 
   4  -1  15        3.41       27.95     47.93 o 
   5  -1  15       27.24      125.81    118.53 o 
  -8   0  15        6.96       38.86     54.02 o 
  -7   0  15       17.98       75.56     53.02 o 
  -6   0  15      128.66       62.79     49.62 o 
  -5   0  15       19.10        6.33     40.31 o 
  -4   0  15        3.17      -23.60     35.10 o 
  -3   0  15       33.03       69.24     43.45 o 
  -2   0  15       45.21        1.15     40.75 o 
  -1   0  15       57.07       44.15     38.14 o 
   0   0  15       22.74       -2.17     38.05 o 
   1   0  15       29.10       57.36     35.88 o 
   2   0  15        0.62        3.22     35.46 o 
   3   0  15      135.86      112.94     46.17 o 
   4   0  15      137.29       80.36     49.72 o 
   5   0  15       84.91      149.37     63.45 o 
  -8   1  15       29.21       -9.16     45.98 o 
  -7   1  15       34.34       41.46     48.42 o 
  -6   1  15      146.45      113.06     50.44 o 
  -5   1  15       41.20       27.93     42.67 o 
  -4   1  15        3.73       -7.79     37.74 o 
  -3   1  15        1.65       -2.91     34.64 o 
  -2   1  15       70.07       59.94     39.39 o 
  -1   1  15       36.39       38.96     46.97 o 
   0   1  15       29.77       77.35     50.48 o 
   1   1  15        0.11       -7.37     32.14 o 
   2   1  15       67.77       50.56     42.27 o 
   3   1  15       28.63       37.26     42.94 o 
   4   1  15        6.66       10.75     43.86 o 
   5   1  15       86.91      127.73     64.04 o 
  -8   2  15        0.69       28.99     58.04 o 
  -7   2  15       14.86      -45.36     42.87 o 
  -6   2  15       42.13      -17.07     79.68 o 
  -5   2  15       15.11       10.23     43.84 o 
  -4   2  15       18.86       71.23     43.39 o 
  -3   2  15        0.01       -0.24     36.07 o 
  -2   2  15      356.29      255.89     78.19 o 
  -1   2  15       41.73       31.64     49.49 o 
   0   2  15        0.60       76.27     41.15 o 
   1   2  15       24.32       53.79     41.00 o 
   2   2  15       17.55       39.84     43.98 o 
   3   2  15       22.74        8.05     40.34 o 
   4   2  15        4.57      -22.95     66.15 o 
  -8   3  15        1.26       12.61     59.89 o 
  -7   3  15        0.04       20.72     69.71 o 
  -6   3  15       18.53       28.82     45.16 o 
  -5   3  15       50.32       -4.39     40.90 o 
  -4   3  15       37.55       40.23     42.33 o 
  -3   3  15       61.12       54.37     49.56 o 
  -2   3  15        3.94      -13.57     39.99 o 
  -1   3  15        0.94       -0.84     38.54 o 
   0   3  15       16.46      -33.29     32.06 o 
   1   3  15       10.88      -16.43     37.32 o 
   2   3  15       12.85       54.02     41.75 o 
   3   3  15        1.51      -43.69     41.63 o 
   4   3  15        0.02       15.71     53.64 o 
  -8   4  15        1.04      -10.10     49.73 o 
  -7   4  15        4.10       16.39     46.62 o 
  -6   4  15       49.73       80.91     64.33 o 
  -5   4  15       47.27       58.39     46.13 o 
  -4   4  15      186.45      108.65     66.83 o 
  -3   4  15      121.15      134.01     67.94 o 
  -2   4  15        0.72       23.87     46.40 o 
  -1   4  15        0.99      -22.07     38.01 o 
   0   4  15        9.93      -25.92     31.72 o 
   1   4  15       15.01      -24.18     40.99 o 
   2   4  15        0.11       32.06     45.50 o 
   3   4  15        0.10      -11.52     45.86 o 
  -8   5  15        4.21      -38.22     56.56 o 
  -7   5  15        3.66       14.24     50.33 o 
  -6   5  15      115.33      164.20     58.23 o 
  -5   5  15        5.88       10.90     57.83 o 
  -4   5  15        7.38      -36.03     44.45 o 
  -3   5  15        0.20       34.27     50.17 o 
  -2   5  15        9.92       74.27     59.70 o 
  -1   5  15      118.28       83.03     57.15 o 
   0   5  15       81.63       78.27     51.67 o 
   1   5  15       23.91        9.60     54.56 o 
   2   5  15        1.28      -34.98     42.54 o 
  -7   6  15        2.17      -23.69     54.79 o 
  -6   6  15       11.04       -2.48     56.08 o 
  -5   6  15        6.67       50.67     60.69 o 
  -4   6  15       10.09       15.14     58.06 o 
  -3   6  15       19.77       24.51     53.56 o 
  -2   6  15        1.60        5.91     46.66 o 
  -1   6  15        0.07      142.28     79.11 o 
   0   6  15        6.39      -53.37     42.10 o 
   1   6  15       20.25      -10.38     48.01 o 
  -6   7  15        5.73      -20.74     60.46 o 
  -5   7  15        0.46      -20.59     54.82 o 
  -4   7  15        3.50       69.27     69.69 o 
  -3   7  15        7.90       47.01     56.12 o 
  -2   7  15        0.36       27.64     54.48 o 
  -1   7  15        2.09      -73.12     50.82 o 
   0   7  15       10.42       23.55     52.89 o 
   0  -9  16        4.88      -25.12     68.17 o 
  -3  -8  16        2.69       62.03     62.22 o 
  -2  -8  16       32.77       79.57     66.30 o 
  -1  -8  16        1.53       58.44     64.47 o 
   0  -8  16       47.69      139.69     77.05 o 
   1  -8  16       85.57      264.35     89.59 o 
   2  -8  16       10.19       -9.99     72.05 o 
   3  -8  16       30.17      114.54     66.21 o 
  -4  -7  16        0.07       16.05     57.07 o 
  -3  -7  16       11.86        5.11     54.02 o 
  -2  -7  16        0.84      -19.86     52.50 o 
  -1  -7  16      122.84       -3.77     61.61 o 
   0  -7  16        9.10       11.36     61.61 o 
   1  -7  16        0.24       -3.77     62.26 o 
   2  -7  16        1.04       37.09     66.18 o 
   3  -7  16        0.47       82.34     60.67 o 
  -5  -6  16        0.00       -3.00     42.73 o 
  -4  -6  16        0.58      -10.26     47.25 o 
  -3  -6  16       16.12      -71.03     47.35 o 
  -2  -6  16       13.07      -24.17     52.08 o 
  -1  -6  16        0.32       48.72     62.49 o 
   0  -6  16        9.67      -12.62     53.30 o 
   1  -6  16        0.02       14.64     57.61 o 
   2  -6  16       27.65        3.09     62.94 o 
   3  -6  16       39.54       56.95     59.97 o 
   4  -6  16        0.75       28.06    103.58 o 
  -6  -5  16       32.70       36.15     82.65 o 
  -5  -5  16        0.02       35.05     43.78 o 
  -4  -5  16        0.05       51.13     45.79 o 
  -3  -5  16       13.22       23.99     44.24 o 
  -2  -5  16        8.03       15.64     35.33 o 
  -1  -5  16        9.01       58.37     55.81 o 
   0  -5  16       22.76       33.59     54.48 o 
   1  -5  16        6.49        5.95     51.70 o 
   2  -5  16        0.29       48.14     46.64 o 
   3  -5  16       15.59       70.61     88.98 o 
   4  -5  16        1.11      -53.64     81.89 o 
  -6  -4  16       10.91       20.33     46.16 o 
  -5  -4  16        4.45       32.29     49.28 o 
  -4  -4  16       13.18       11.34     50.38 o 
  -3  -4  16       24.02       -9.33     43.00 o 
  -2  -4  16       88.26      126.51     51.60 o 
  -1  -4  16       21.74       86.96     40.62 o 
   0  -4  16        0.94       13.80     48.27 o 
   1  -4  16        1.81      -36.52     47.08 o 
   2  -4  16       12.31       18.03     61.57 o 
   3  -4  16        1.08      -21.27     71.03 o 
   4  -4  16        1.87       14.83     80.75 o 
  -7  -3  16        4.47       36.13     54.33 o 
  -6  -3  16        0.22      -25.95     57.19 o 
  -5  -3  16        0.10      -21.82     41.09 o 
  -4  -3  16        1.62       70.05     46.25 o 
  -3  -3  16       63.12       80.45     43.44 o 
  -2  -3  16       25.43       -6.12     36.54 o 
  -1  -3  16       32.24       26.44     35.14 o 
   0  -3  16       18.25       51.35     35.60 o 
   1  -3  16        0.05       30.80     40.30 o 
   4  -3  16        0.28       12.05    106.98 o 
  -7  -2  16        0.04       88.91     58.00 o 
  -6  -2  16       43.17       -5.85     61.23 o 
  -5  -2  16       15.74      -15.32     39.37 o 
  -4  -2  16        2.47       -1.10     37.22 o 
  -3  -2  16       14.39       18.87     37.59 o 
  -2  -2  16       56.10      -35.84     38.98 o 
  -1  -2  16       17.41       42.89     36.82 o 
   0  -2  16        7.12       14.94     32.53 o 
   1  -2  16       62.97       64.20     47.08 o 
   2  -2  16       31.59       13.84     36.94 o 
   3  -2  16        0.00       35.15     83.91 o 
   4  -2  16        1.55       28.90     97.10 o 
  -7  -1  16       36.40       62.82     54.94 o 
  -6  -1  16       46.09       74.16     51.54 o 
  -5  -1  16       39.09       19.15     42.18 o 
  -4  -1  16        2.23      -15.60     65.54 o 
  -3  -1  16       32.47       52.90     42.25 o 
  -2  -1  16       16.11      -14.48     34.79 o 
  -1  -1  16       57.59      106.37     41.60 o 
   0  -1  16        1.02      -29.85     43.19 o 
   1  -1  16        1.77       15.34     35.21 o 
   2  -1  16        0.03        8.19     36.88 o 
   3  -1  16        4.40       30.64     37.78 o 
   4  -1  16        2.43       33.65     45.72 o 
  -8   0  16       61.07       82.23     66.87 o 
  -7   0  16        4.74       48.59     58.14 o 
  -6   0  16       27.84      -10.12     45.10 o 
  -5   0  16        0.49      -10.54     40.29 o 
  -4   0  16        2.57       -7.93     48.07 o 
  -3   0  16       32.67       29.42     39.07 o 
  -2   0  16       87.06       72.23     39.39 o 
  -1   0  16        7.18       29.81     44.34 o 
   0   0  16       54.09       29.39     40.83 o 
   1   0  16        8.31        6.77     37.38 o 
   2   0  16       23.52       36.83     40.99 o 
   3   0  16        4.05      -12.29     42.24 o 
   4   0  16       35.03       60.45     54.98 o 
  -8   1  16       43.83       61.85     78.75 o 
  -7   1  16        0.73       40.67     55.34 o 
  -6   1  16       33.07       84.22     54.78 o 
  -5   1  16        0.65       10.48     40.84 o 
  -4   1  16       50.47       11.69     41.21 o 
  -3   1  16      101.80       82.55     86.27 o 
  -2   1  16        8.31       12.70     41.97 o 
  -1   1  16       80.60      100.84     57.53 o 
   0   1  16        2.20      -23.22     40.72 o 
   1   1  16       25.86       -4.01     64.33 o 
   2   1  16       10.28       35.67     47.14 o 
   3   1  16       47.21       55.02     49.74 o 
   4   1  16        5.50       -1.29     58.71 o 
  -8   2  16        0.15       -0.85     54.14 o 
  -7   2  16       55.90       18.03     81.03 o 
  -6   2  16       19.79       66.16     48.36 o 
  -5   2  16        6.89       36.70     48.33 o 
  -4   2  16       69.00       19.90     44.45 o 
  -3   2  16       19.49       52.27     58.18 o 
  -2   2  16        0.05      -22.72     47.96 o 
  -1   2  16        4.31      -13.65     37.90 o 
   0   2  16        0.62        7.70     46.82 o 
   1   2  16        2.21        2.37     37.74 o 
   2   2  16       13.60       39.41     44.57 o 
   3   2  16        5.62       82.73     56.16 o 
  -7   3  16        1.28       38.24     60.48 o 
  -6   3  16        0.08       -1.06     51.00 o 
  -5   3  16       12.77      -52.73     69.96 o 
  -4   3  16       46.34       74.69     59.85 o 
  -3   3  16       18.03       32.60     55.01 o 
  -2   3  16       53.75      164.20     83.87 o 
  -1   3  16        5.32       67.06     56.00 o 
   0   3  16        6.83        5.83     49.10 o 
   1   3  16       11.09        9.72     39.00 o 
   2   3  16        0.88       57.01     53.72 o 
  -7   4  16        5.78       89.52     53.12 o 
  -6   4  16       41.44      -33.48     40.11 o 
  -5   4  16       37.32      114.14     72.70 o 
  -4   4  16       47.52       88.60     60.66 o 
  -3   4  16       21.43       41.63     55.43 o 
  -2   4  16        7.11       28.14     49.98 o 
  -1   4  16        2.98       28.29     54.17 o 
   0   4  16       23.64       48.91     56.69 o 
   1   4  16        2.18        3.09     42.50 o 
   2   4  16        0.18       -9.92     47.76 o 
  -6   5  16       39.43       35.76     69.69 o 
  -5   5  16       24.35       36.90     55.09 o 
  -4   5  16       22.83       22.19     57.26 o 
  -3   5  16        1.23       69.50     58.10 o 
  -2   5  16        4.13      -32.33     47.58 o 
  -1   5  16       27.40       65.50     66.95 o 
   0   5  16        0.14       65.27     72.17 o 
   1   5  16        1.26      -16.15     44.12 o 
  -5   6  16        0.87      107.97     80.06 o 
  -4   6  16        0.00       12.01     56.04 o 
  -3   6  16        5.31       34.16     56.16 o 
  -2   6  16        7.58        9.00     62.29 o 
  -1   6  16        6.49        0.61     52.84 o 
  -3  -7  17       12.61      -88.01     58.67 o 
  -2  -7  17       15.83      -21.73     67.33 o 
  -1  -7  17       10.56      115.25     70.68 o 
   0  -7  17       44.82       54.06     69.27 o 
   1  -7  17        0.41      115.86     76.52 o 
   2  -7  17        4.22       61.57     76.90 o 
  -4  -6  17        0.82      -14.94     61.76 o 
  -3  -6  17       13.95       61.61     64.01 o 
  -2  -6  17       34.40       10.56     63.71 o 
  -1  -6  17       44.90       58.75     62.87 o 
   0  -6  17       10.60      -17.08     63.93 o 
   1  -6  17        0.05       17.54     64.85 o 
   2  -6  17        9.34       51.32     60.92 o 
   3  -6  17        5.82       61.95     97.71 o 
  -5  -5  17        0.33       17.18     50.07 o 
  -4  -5  17        0.25       33.37     49.54 o 
  -3  -5  17        1.66       59.71     50.38 o 
  -2  -5  17        3.83      -27.37     55.97 o 
  -1  -5  17        1.93      -35.19     55.20 o 
   0  -5  17        4.56       80.40     58.52 o 
   1  -5  17       11.20       50.36     58.10 o 
   3  -5  17        2.42       -3.96     86.08 o 
  -5  -4  17       10.28        5.01     49.74 o 
  -4  -4  17       28.88       59.05     63.17 o 
  -3  -4  17       27.75       93.48     48.63 o 
  -2  -4  17        0.21      -28.33     37.21 o 
  -1  -4  17        7.43        0.79     40.79 o 
   0  -4  17       12.58      -16.58     52.50 o 
   1  -4  17        1.07       85.59     56.61 o 
  -6  -3  17        6.55       40.28     57.68 o 
  -5  -3  17        3.23       31.55     46.36 o 
  -4  -3  17        0.09       -7.95     40.96 o 
  -3  -3  17       43.38       18.02     41.18 o 
  -2  -3  17        0.00      -19.47     35.01 o 
  -1  -3  17        2.04       20.34     37.97 o 
   0  -3  17        2.26       58.61     39.72 o 
   3  -3  17       10.30       23.56     96.45 o 
  -6  -2  17       16.66        3.61     67.69 o 
  -5  -2  17       40.36       64.84     91.67 o 
  -4  -2  17        2.77       55.65     45.52 o 
  -3  -2  17       29.18       32.84     41.47 o 
  -2  -2  17        2.39      -43.08     37.21 o 
  -1  -2  17       31.60       30.31     35.26 o 
   0  -2  17        0.30       17.38     49.71 o 
   1  -2  17       53.16       42.93     46.93 o 
   2  -2  17        5.64        7.47     36.68 o 
   3  -2  17        0.33      115.82    105.18 o 
  -7  -1  17       72.95       52.71     54.05 o 
  -6  -1  17        2.82       25.60     50.52 o 
  -5  -1  17       22.09       12.59     47.20 o 
  -4  -1  17       11.00       -2.96     41.60 o 
  -3  -1  17       25.99      108.56     52.42 o 
  -2  -1  17        1.53      -36.35     33.17 o 
  -1  -1  17        0.01       40.91     49.33 o 
   0  -1  17       17.38       48.42     52.08 o 
   1  -1  17        0.49       43.65     50.93 o 
   2  -1  17        4.09       37.80     40.93 o 
   3  -1  17        4.44       40.55     43.74 o 
  -7   0  17        0.70       32.67     52.55 o 
  -6   0  17       18.38       53.67     51.80 o 
  -5   0  17        0.57       21.04     47.25 o 
  -4   0  17        2.55       44.75     47.07 o 
  -3   0  17       88.44       80.81     55.41 o 
  -2   0  17        6.46      -15.94     43.69 o 
  -1   0  17       18.75       59.09     57.80 o 
   0   0  17       12.90      -13.76     41.33 o 
   1   0  17       19.20        3.93     45.06 o 
   2   0  17        3.77       32.18     47.24 o 
   3   0  17        7.10        9.29     74.49 o 
  -7   1  17        0.29        1.11     48.74 o 
  -6   1  17       15.27        7.76     46.46 o 
  -5   1  17        9.43        5.08     45.33 o 
  -4   1  17        8.91       37.31     98.34 o 
  -3   1  17        6.96        6.52     49.22 o 
  -2   1  17        9.22       -1.72     51.93 o 
  -1   1  17       49.94       57.53     51.85 o 
   0   1  17        1.38       16.39     46.32 o 
   1   1  17        4.53       -9.53     45.56 o 
   2   1  17        6.49       -1.85     44.46 o 
  -6   2  17        2.24       18.09     54.52 o 
  -5   2  17        0.83      -15.20     39.83 o 
  -4   2  17        0.66       22.53     55.36 o 
  -3   2  17       87.40      141.90     74.69 o 
  -2   2  17       51.67      109.95     69.92 o 
  -1   2  17        0.92      -59.13     39.42 o 
   0   2  17        0.29        0.91     49.07 o 
   1   2  17        3.39       -4.35     50.71 o 
   2   2  17        0.10      -14.55     48.09 o 
  -6   3  17        0.75       32.96     54.55 o 
  -5   3  17        0.01      -59.95     39.97 o 
  -4   3  17       43.87       37.44     67.17 o 
  -3   3  17       24.56       30.88     54.10 o 
  -2   3  17        1.24      -52.19     49.07 o 
  -1   3  17        0.72       -1.52     47.16 o 
   0   3  17       13.71       29.62     54.14 o 
   1   3  17        8.93       54.21     58.75 o 
  -6   4  17        4.34       -4.67     55.48 o 
  -5   4  17       12.30       -2.86     60.58 o 
  -4   4  17       18.13       18.80     57.61 o 
  -3   4  17        0.26       42.28     60.69 o 
  -2   4  17        0.03       -6.37     52.12 o 
  -1   4  17        1.68       30.88     58.86 o 
   0   4  17        0.65       16.97     57.38 o 
  -4   5  17        7.54      -56.23     57.99 o 
  -3   5  17        1.91       -2.21     56.31 o 
  -2   5  17       13.17       54.21     65.31 o 
  -1   5  17        6.59        3.13     57.68 o 
  -1  -6  18       10.12       -5.34     69.65 o 
   0  -6  18        0.84      107.55     70.87 o 
  -3  -5  18        0.85       37.48     81.85 o 
  -2  -5  18       14.38      173.46     84.71 o 
  -1  -5  18        0.01       22.04     64.70 o 
   0  -5  18        4.79       25.24     63.55 o 
   1  -5  18        2.56       69.16     67.52 o 
  -4  -4  18        2.04       82.70     67.92 o 
  -3  -4  18       27.54       -9.73     44.63 o 
  -2  -4  18        0.20       18.35     41.16 o 
  -1  -4  18        2.53       24.78     60.66 o 
   0  -4  18        5.30       19.10     56.16 o 
  -5  -3  18        1.81        6.97     52.42 o 
  -4  -3  18        6.68       -0.60     45.48 o 
  -3  -3  18        0.52       23.44     46.64 o 
  -2  -3  18       34.18      -11.39     40.84 o 
  -1  -3  18       18.62       91.31     47.54 o 
  -5  -2  18       29.82       21.69     52.74 o 
  -4  -2  18       24.92       39.91     48.73 o 
  -3  -2  18       28.16       84.80     77.77 o 
  -2  -2  18       11.30       25.73     40.74 o 
  -1  -2  18        0.97       53.87     57.11 o 
   0  -2  18        0.56      -32.10     42.47 o 
   1  -2  18        0.30       51.73     52.27 o 
  -5  -1  18       13.63      -12.97     46.98 o 
  -4  -1  18        2.66       23.91     48.74 o 
  -3  -1  18       11.48      -26.58     41.96 o 
  -2  -1  18       13.92      -24.17     46.66 o 
  -1  -1  18        0.49       -0.30     46.44 o 
   0  -1  18        0.30       -0.34     47.88 o 
   1  -1  18        2.14      -14.33     48.27 o 
   2  -1  18        2.62      -47.58     47.43 o 
  -5   0  18        0.49      -44.48     42.93 o 
  -4   0  18        1.10        6.28     45.98 o 
  -3   0  18        0.10       26.27     57.41 o 
  -2   0  18        2.38       57.53     61.57 o 
  -1   0  18        1.48       11.44     52.84 o 
   0   0  18        0.57      -37.74     39.08 o 
   1   0  18        0.89      -31.80     47.62 o 
  -5   1  18       18.64       82.14     54.71 o 
  -4   1  18        7.10        7.70     48.32 o 
  -3   1  18       93.73       60.08     59.02 o 
  -2   1  18        9.57      -16.24     51.32 o 
  -1   1  18        1.33       -9.99     48.84 o 
   0   1  18        1.03       60.31     59.47 o 
   1   1  18        5.99       75.37     66.76 o 
  -5   2  18       19.63       56.02     55.06 o 
  -4   2  18      108.89       48.46     67.94 o 
  -3   2  18       53.65       -7.43     45.83 o 
  -2   2  18       23.52       43.08     61.38 o 
  -1   2  18        0.08       12.54     53.68 o 
   0   2  18        1.35       -7.32     55.17 o 
  -4   3  18        0.64       52.73     65.38 o 
  -3   3  18        5.96      -27.22     54.86 o 
  -2   3  18        0.66       32.48     59.82 o 
  -1   3  18       15.02       33.66     56.00 o 
  -2  -3  19        0.08       38.09     45.47 o 
  -1  -3  19        0.01       -7.85     64.35 o 
  -3  -2  19        0.15       17.64     51.58 o 
  -2  -2  19        3.51       29.20     56.88 o 
  -1  -2  19       11.12      -55.81     51.47 o 
  -3  -1  19       16.04       44.54     55.09 o 
  -2  -1  19       57.58       61.11     66.60 o 
  -1  -1  19       13.25       10.22     54.71 o 
  -3   0  19        7.91       48.57     67.82 o 
  -2   0  19       11.98        8.54     62.07 o 
  -1   0  19        0.28       -8.46     50.97 o 
                                                 
